# Supplementary material for: The Role of Uptake and Efflux Transporters in the Disposition of Glucuronide and Sulfate Conjugates
Source: Front Pharmacol. 2022 Jan 13;12:802539. doi: 10.3389/fphar.2021.802539 (PMC8793843; doi:10.3389/fphar.2021.802539)
Supplement: Supplementary file 1 [file DataSheet1.xlsx]

## Sheet: Documentation
The complete results of literature search We used SciFinder and Pubmed databases for search of literature reports on in vitro data on uptake and efflux transporter interactions with glucuronide and sulfate conjugates from studies in transporter overexpression systems. For efflux transporters, the search was limited to articles published after 2006 as earlier data has been compiled by Zamek-Gliszc…
Literature of the transport of glucuronidated and sulfated compounds was searched using Scifinder (http://scifinder.cas.org). In Scifinder, the glucuronide and sulfate chemical substructures that had one or more references were looked for. According to the initial results, 23551 compounds and 87748 literature references were found. The results were further refined by constraining the language to …
Additionally, orthogonal literature search for recent literature was conducted in Pubmed using following sets of keywords and time span of 2009-2021: Uptake transporters: ‘(OATP* OR OAT1 OR OAT2 OR OAT3 OR OAT4 OR OAT7 OR SLCO* OR SLC22* OR TRANSPORT*) AND (glucuronide OR sulfate OR sulphate OR glucuronic acid)’ Efflux transporters: ‘(ABC* OR ABCB1 OR ABCG2 OR ABCC1 OR ABCC2 OR ABCC3 OR ABCC4 OR …

## Sheet: Uptake
Transporter	Species	Compound	Compound class (drug, pollutant, endogenous, natural)	Gluc or sulf	Substrate/Inhibitor	Experimental system	Substrate used in inhibition study	Inhibition - %, IC50 or KI	Km	Vmax	The ratio of uptake (the uptake into transfected cells divided by the uptake into control cells)	Specific uptake	REFERENCE	YEAR	PMID	NOTES
ASBT	human	16alpha-hydroxy-dehydroepiandrosterone-sulfate	Endogenous	S	substrate (-)	HEK293					No transport at 10 µM		Schweigmann et al.	2014	24717977
NTCP	human	16alpha-hydroxy-dehydroepiandrosterone-sulfate	Endogenous	S	inhibitor	HEK293	dehydroepiandrosterone-sulfate	IC50 = 139 µM					Schweigmann et al.	2014	24717977
NTCP	human	16alpha-hydroxy-dehydroepiandrosterone-sulfate	Endogenous	S	substrate	HEK293			51 µM	1423 pmol/min/mg	283-fold at 10 µM (30 min)		Schweigmann et al.	2014	24717977
OAT4	human	16alpha-hydroxy-dehydroepiandrosterone-sulfate	Endogenous	S	inhibitor	HEK293	dehydroepiandrosterone-sulfate	IC50 = 27 µM					Schweigmann et al.	2014	24717977
OAT4	human	16alpha-hydroxy-dehydroepiandrosterone-sulfate	Endogenous	S	substrate	HEK293			23 µM	485 pmol/min/mg	59-fold at 10 µM (30 min)		Schweigmann et al.	2014	24717977
OATP2B1	human	16alpha-hydroxy-dehydroepiandrosterone-sulfate	Endogenous	S	substrate (-)	HEK293					No transport at 10 µM		Schweigmann et al.	2014	24717977
SOAT	human	16alpha-hydroxy-dehydroepiandrosterone-sulfate	Endogenous	S	inhibitor	HEK293	dehydroepiandrosterone-sulfate	IC50 = 304 µM					Schweigmann et al.	2014	24717977
SOAT	human	16alpha-hydroxy-dehydroepiandrosterone-sulfate	Endogenous	S	substrate	HEK293			319 µM	1465 pmol/min/mg	45-fold at 10 µM (30 min)		Schweigmann et al.	2014	24717977
SOAT	human	17-alpha-hydroxypregnenolone-sulfate	Endogenous	S	substrate	HEK293					Transport at 10 µM		Grosser et al.	2018	28951227
OATP2B1	human	17-hydroxypregnenolone sulfate	Endogenous	S	inhibitor	CHO	estrone-sulfate	51% at 50 µM					Pizzagalli et al.	2003	12915686
Soat	mouse	1-ethylhydroxypyrene-sulfate	Pollutant	S	inhibitor	HEK293	pregnenolone-sulfate	100% at 20 µM					Grosser et al.	2013	23562556
SOAT	human	1-hydroxy-ethyl-methylpyrene-sulfate	Pollutant	S	inhibitor	HEK293	dehydroepiandrosterone-sulfate	96% at 25 µM					Geyer et al.	2007	17491011
OATP2B1	human	21-hydroxypregnenolone sulfate	Endogenous	S	inhibitor	CHO	estrone-sulfate	68% at 50 µM					Pizzagalli et al.	2003	12915686
OATP1B1	human	25-hydroxyvitamin D3 3-glucuronide	Endogenous	G	substrate	CHO					4-fold at 2 µM (5 min)	28 pmol/min/mg	Gao et al.	2018	29467214
OATP1B3	human	25-hydroxyvitamin D3 3-glucuronide	Endogenous	G	substrate	CHO					25-fold at 2 µM (5 min)	253 pmol/min/mg	Gao et al.	2018	29467214
OATP2B1	human	25-hydroxyvitamin D3 3-glucuronide	Endogenous	G	substrate (-)	CHO					No transport at 10 µM		Gao et al.	2018	29467214
OATP1B1	human	25-hydroxyvitamin D3 3-sulfate	Endogenous	S	substrate (-)	CHO					No transport at 10 µM		Gao et al.	2018	29467214
OATP1B3	human	25-hydroxyvitamin D3 3-sulfate	Endogenous	S	substrate	CHO					2-fold at 2 µM (5 min)		Gao et al.	2018	29467214
OATP2B1	human	25-hydroxyvitamin D3 3-sulfate	Endogenous	S	substrate (-)	CHO					No transport at 10 µM		Gao et al.	2018	29467214
OAT1	human	2-hydroxymethylpyrene-sulfate	Pollutant	S	inhibitor	HEK293	p-aminohippuric acid	Ki = 4 µM					Bakhiya et al.	2006	16597690
OAT3	human	2-hydroxymethylpyrene-sulfate	Pollutant	S	inhibitor	HEK293	estrone-sulfate	Ki = 2 µM					Bakhiya et al.	2006	16597690
SOAT	human	2-hydroxymethylpyrene-sulfate	Pollutant	S	inhibitor	HEK293	estrone-sulfate	Ki = 4 µM					Geyer et al.	2007	17491011
SOAT	human	2-hydroxymethylpyrene-sulfate	Pollutant	S	substrate	HEK293					2-fold at 10 µM (15 min)		Geyer et al.	2007	17491011
SOAT	human	2-propyl-sulfate	Pollutant	S	inhibitor	HEK293	dehydroepiandrosterone-sulfate	14% at 25 µM					Geyer et al.	2007	17491011
Oat1	rat	4-amino-3-chlorophenyl-hydroxy-sulfate (a metabolite of TAK-242)	Drug	S	substrate	Xenopus laevis oocytes					46-fold at 3 µM (120 min)		Takeuchi et al.	2013	23529922
Oat3	rat	4-amino-3-chlorophenyl-hydroxy-sulfate (a metabolite of TAK-242)	Drug	S	substrate	Xenopus laevis oocytes					5-fold at 3 µM (120 min)		Takeuchi et al.	2013	23529922
OAT1	human	4-hydroxymethylpyrene-sulfate	Pollutant	S	inhibitor	HEK293	p-aminohippuric acid	Ki = 5 µM					Bakhiya et al.	2006	16597690
OAT1	human	4-hydroxymethylpyrene-sulfate	Pollutant	S	substrate (-)	HEK293					No transport at 10 µM		Bakhiya et al.	2006	16597690
OAT3	human	4-hydroxymethylpyrene-sulfate	Pollutant	S	inhibitor	HEK293	estrone-sulfate	Ki = 2 µM					Bakhiya et al.	2006	16597690
OAT3	human	4-hydroxymethylpyrene-sulfate	Pollutant	S	substrate	HEK293					3-fold at 10 µM (15 min)		Bakhiya et al.	2006	16597690
SOAT	human	4-hydroxymethylpyrene-sulfate	Pollutant	S	inhibitor	HEK293	estrone-sulfate	Ki = 5 µM					Geyer et al.	2007	17491011
SOAT	human	4-hydroxymethylpyrene-sulfate	Pollutant	S	substrate	HEK293					3-fold at 10 µM (15 min)		Geyer et al.	2007	17491011
Soat	mouse	4-methylhydroxypyrene-sulfate	Pollutant	S	inhibitor	HEK293	pregnenolone-sulfate	100% at 20 µM					Grosser et al.	2013	23562556
OAT4	human	4-methylumbelliferone-glucuronide	Drug	G	inhibitor (-)	Xenopus laevis oocytes	estrone-sulfate	0% at 5 µM					Cha et al.	2000	10660625
Oat5	rat	4-methylumbelliferone-glucuronide	Drug	G	inhibitor (-)	Xenopus laevis oocytes		No inhibition at 100 µM					Anzai et al.	2005	16079298
Oat5	mouse	4-methylumbelliferone-glucuronide	Drug	G	inhibitor (-)	Xenopus laevis oocytes		estrone-sulfate					Kwak et al.	2005	16150593
OAT7	human	4-methylumbelliferone-glucuronide	Drug	G	inhibitor (-)	Xenopus laevis oocytes	estrone-sulfate	No inhibition at 100 µM					Shin et al.	2007	17393504
Oatp1a1	rat	4-methylumbelliferone-glucuronide	Drug	G	inhibitor (-)	Xenopus laevis oocytes	ouabain	No inhibition at 100 µM					Bossuyt et al.	1996	8786566
OATP1B1	human	4-methylumbelliferone-glucuronide	Drug	G	substrate (-)	MDCK expressing MRP2					No transcellular transport (concentration not reported)		Hirouchi et al.	2009	19628752
OAT4	human	4-methylumbelliferone-sulfate	Drug	S	inhibitor	Xenopus laevis oocytes	estrone-sulfate	59% at 5 µM					Cha et al.	2000	10660625
Oat5	rat	4-methylumbelliferone-sulfate	Drug	S	inhibitor	Xenopus laevis oocytes		94% at 100 µM					Anzai et al.	2005	16079298
Oat5	mouse	4-methylumbelliferone-sulfate	Drug	S	inhibitor	Xenopus laevis oocytes		estrone-sulfate					Kwak et al.	2005	16150593
OAT7	human	4-methylumbelliferone-sulfate	Drug	S	inhibitor	Xenopus laevis oocytes	estrone-sulfate	56% at 100 µM					Shin et al.	2007	17393504
Oatp1c1	rat	4-methylumbelliferone-sulfate	Drug	S	substrate	HEK293					2-fold (concentration not specified)		Sugiyama et al.	2003	12923172
Soat	mouse	4-methylumbelliferone-sulfate	Drug	S	inhibitor	HEK293	pregnenolone-sulfate	31% at 20 µM					Grosser et al.	2013	23562556
SOAT	human	4-methylumbelliferone-sulfate	Drug	S	inhibitor	HEK293	dehydroepiandrosterone-sulfate	IC50 = 256 µM					Grosser et al.	2016	27033324
SOAT	human	4-methylumbelliferone-sulfate	Drug	S	inhibitor (-)	HEK293	dehydroepiandrosterone-sulfate	7% at 25 µM					Geyer et al.	2007	17491011
OAT1	human	5-hydroxy-methylfurfural-sulfate	Natural	S	inhibitor	HEK293	p-aminohippuric acid	Ki = 225 µM					Bakhiya et al.	2009	19394312
OAT1	human	5-hydroxy-methylfurfural-sulfate	Natural	S	substrate	HEK293					5-fold at 250 µM (10 min)	5 nmol/min/mg	Bakhiya et al.	2009	19394312
OAT3	human	5-hydroxy-methylfurfural-sulfate	Natural	S	inhibitor	HEK293	estrone-sulfate	Ki = 1460 µM					Bakhiya et al.	2009	19394312
OAT3	human	5-hydroxy-methylfurfural-sulfate	Natural	S	substrate	HEK293					3-fold at 250 µM (10 min)	3 nmol/min/mg	Bakhiya et al.	2009	19394312
SLC22A24	human	5-hydroxy-rosiglitazone-glucuronide	Drug	G	inhibitor	HEK293	taurocholate	77% at 100 µM					Wah Yee et al.	2019	31553721
SOAT	human	5-methyl-hydroxy-furfural-sulfate	Natural	S	inhibitor (-)	HEK293	dehydroepiandrosterone-sulfate	no inhibition at 25 µM					Geyer et al.	2007	17491011
ASBT	human	5α-cyprinol-sulfate	Natural	S	inhibitor	COS	taurocholate	92% at 100 µM					Lionarons et al.	2012	22669917
ASBT	human	5α-petromyzonol-sulfate	Natural	S	inhibitor	COS	taurocholate	94% at 100 µM					Lionarons et al.	2012	22669917
OAT1	human	6-hydroxymelatonin-sulfate	Endogenous	S	substrate (-)	HEK293					0.8-fold at 100 µM (2 min)		Huo et al.	2017	28099762
OAT3	human	6-hydroxymelatonin-sulfate	Endogenous	S	substrate	HEK293			138 µM	~75 pmol/min/mg	4-fold at 100 µM (2 min)		Huo et al.	2017	28099762
OCT2	human	6-hydroxymelatonin-sulfate	Endogenous	S	substrate (-)	HEK293					0.1-fold at 100 µM (2 min)		Huo et al.	2017	28099762
OAT1	human	abiraterone N-oxide sulfate	Drug	S	inhibitor (-)	HEK293	6-carboxyfluorescein	No inhibition at 100 µM					Zou et al.	2021	32910949
OAT3	human	abiraterone N-oxide sulfate	Drug	S	inhibitor	HEK293	6-carboxyfluorescein	Ki = 1.36 µM					Zou et al.	2021	32910949
SLC22A24	human	abiraterone N-oxide sulfate	Drug	S	inhibitor	HEK293	taurocholate	95% at 100 µM					Wah Yee et al.	2019	31553721
OAT1	human	abiraterone-sulfate	Drug	S	inhibitor	HEK293	6-carboxyfluorescein	Ki = 38 µM					Zou et al.	2021	32910949
OAT3	human	abiraterone-sulfate	Drug	S	inhibitor	HEK293	6-carboxyfluorescein	Ki = 1.83 µM					Zou et al.	2021	32910949
SLC22A24	human	abiraterone-sulfate	Drug	S	inhibitor	HEK293	taurocholate	97% at 100 µM					Wah Yee et al.	2019	31553721
SLC22A24	human	androstanediol-3-glucuronide	Endogenous	G	inhibitor	HEK293	taurocholate	IC50 = 21 µM					Wah Yee et al.	2019	31553721
SLC22A24	human	androstanediol-3-glucuronide	Endogenous	G	substrate	HEK293					concentration not reported		Wah Yee et al.	2019	31553721
SOAT	human	androstenediol-3-sulfate	Endogenous	S	substrate	HEK293					15-fold at 10 µM (10 min)		Fietz et al.	2013	23667501
Oatp1a1	rat	androsterone-3-sulfate	Endogenous	S	inhibitor	HeLa	estradiol-17-glucuronide	Ki = 2 µM					Kanai et al.	1996	8779894
OATP1B1	human	androsterone-glucuronide	Endogenous	G	substrate	HEK293			46 µM	44 pmol/min/mg	3-fold at 10 µM (5 min)		Li et al.	2020	32587096
OATP1B3	human	androsterone-glucuronide	Endogenous	G	substrate	HEK293			29 µM	238 pmol/min/mg	11-fold at 10 µM (5 min)		Li et al.	2020	32587096
OATP2B1	human	androsterone-glucuronide	Endogenous	G	substrate (-)	MDCK					No transport at 10 µM		Li et al.	2020	32587096
SLC22A24	human	androsterone-glucuronide	Endogenous	G	inhibitor	HEK293	taurocholate	IC50 = 45 µM					Wah Yee et al.	2019	31553721
OATP1B1	human	androsterone-sulfate	Endogenous	S	inhibitor	CHO	fluorescein	72% at 10 µM					De Bruyn et al.	2013	23571415
OATP1B3	human	androsterone-sulfate	Endogenous	S	inhibitor	CHO	fluorescein	59% at 10 µM					De Bruyn et al.	2013	23571415
OST-alpha/beta	human	androsterone-sulfate	Endogenous	S	inhibitor	Xenopus laevis oocytes	estrone-sulfate	51% at 500 µM					Fang et al.	2010	20649839
Ost-alpha/beta	mouse	androsterone-sulfate	Endogenous	S	inhibitor	Xenopus laevis oocytes	estrone-sulfate	61% at 500 µM					Fang et al.	2010	20649839
SOAT	human	androsterone-sulfate	Endogenous	S	substrate	HEK293					20-fold at 10 µM (10 min)	120 pmol/min/mg	Grosser et al.	2018	28951227
OATP2B1	human	apigenin-7-glucuronide	Natural	G	inhibitor	HEK293	scutellarein	IC50 = 5 µM					Shi et al.	2020	32220026
OAT1	human	aristolactam-sulfate	Natural	S	substrate	HEK293					4-fold at 0.5 µM (6 min)	18 pmol/min/mg	Chang et al.	2017	29202460
OAT3	human	aristolactam-sulfate	Natural	S	substrate	HEK293					2-fold at 0.5 µM (6 min)	7 pmol/min/mg	Chang et al.	2017	29202460
OAT4	human	aristolactam-sulfate	Natural	S	substrate	COS					4-fold at 0.5 µM (6 min)	183 pmol/min/mg	Chang et al.	2017	29202460
OAT1	human	baicalein-7-glucuronide	Natural	G	inhibitor	HEK293	p-aminohippuric acid	16% at 10 µM					Xu et al.	2013	24018852
OAT2	human	baicalein-7-glucuronide	Natural	G	inhibitor (-)	HEK293	estrone-sulfate	No inhibition at 10 µM					Xu et al.	2013	24018852
OAT3	human	baicalein-7-glucuronide	Natural	G	inhibitor	HEK293	estrone-sulfate	IC50 = 13 µM					Xu et al.	2013	24018852
OAT4	human	baicalein-7-glucuronide	Natural	G	inhibitor	HEK293	estrone-sulfate	IC50 = 16 µM					Xu et al.	2013	24018852
OATP1A2	human	baicalein-7-glucuronide	Natural	G	inhibitor (-)	HEK293	estrone-sulfate	No inhibition at 10 µM					Xu et al.	2013	24018852
OATP1B1	human	baicalein-7-glucuronide	Natural	G	inhibitor	HEK293	estrone-sulfate	IC50 = 121 µM					Xu et al.	2013	24018852
OATP1B1	human	baicalein-7-glucuronide	Natural	G	inhibitor (-)	CHO	estrone-sulfate	No inhibition at 100 µM					Zhang et al.	2011	21607811
OATP1B3	human	baicalein-7-glucuronide	Natural	G	inhibitor	CHO	fluo3	38% at 100 µM					Zhang et al.	2011	21607811
OATP1B3	human	baicalein-7-glucuronide	Natural	G	inhibitor	HEK293	CCK-8	IC50 = 14 µM					Xu et al.	2013	24018852
OATP1B3	human	baicalein-7-glucuronide	Natural	G	substrate	HEK293			60 µM	997 pmol/min/mg	3-fold at 10 µM (20 min)		Kalapos‐Kovács et al.	2018	29672961
OATP2B1	human	baicalein-7-glucuronide	Natural	G	inhibitor	MDCK	estrone-sulfate	90% at 100 µM					Zhang et al.	2011	21607811
OATP2B1	human	baicalein-7-glucuronide	Natural	G	inhibitor	HEK293	estrone-sulfate	IC50 = 6 µM					Xu et al.	2013	24018852
OATP2B1	human	baicalein-7-glucuronide	Natural	G	substrate	MDCK			10 µM	1164 pmol/min/mg	21-fold at 10 µM (20 min)		Kalapos‐Kovács et al.	2018	29672961
OCT1	human	baicalein-7-glucuronide	Natural	G	inhibitor (-)	HEK293	MPP+	No inhibition at 10 µM					Xu et al.	2013	24018852
OCT2	human	baicalein-7-glucuronide	Natural	G	inhibitor (-)	HEK293	MPP+	No inhibition at 10 µM					Xu et al.	2013	24018852
OCT3	human	baicalein-7-glucuronide	Natural	G	inhibitor	HEK293	MPP+	11% at 10 µM					Xu et al.	2013	24018852
OCTN1	human	baicalein-7-glucuronide	Natural	G	inhibitor	HEK293	L-ergothioneine	20% at 10 µM					Xu et al.	2013	24018852
OCTN2	human	baicalein-7-glucuronide	Natural	G	inhibitor	HEK293	L-carnitine	20% at 10 µM					Xu et al.	2013	24018852
Oatp1a1	rat	bilirubin-diglucuronide	Endogenous	G	substrate (-)	HeLa					No transport at 7 µM		Kanai et al.	1996	8779893
OATP1B1	human	bilirubin-di-glucuronide	Endogenous	G	substrate	HEK293			0.28 µM				Cui et al.	2001	11134001
OATP1B3	human	bilirubin-di-glucuronide	Endogenous	G	substrate (-)	HEK293					No transport at 1 µM		Cui et al.	2001	11134001
Oatp1a1	rat	bilirubin-glucuronide	Endogenous	G	substrate	Xenopus laevis oocytes					3-fold at 0.1 µM (30 min)	0.13 pmol/min/oocyte	Reichel et al.	1999	10464146
Oatp1a1	rat	bilirubin-glucuronide	Endogenous	G	substrate (-)	HeLa					No transport at 9 µM		Kanai et al.	1996	8779893
Oatp1a4	rat	bilirubin-glucuronide	Endogenous	G	substrate (-)	Xenopus laevis oocytes					No transport at 0.1 µM		Reichel et al.	1999	10464146
OATP1B1	human	bilirubin-glucuronide	Endogenous	G	substrate	HEK293					3-fold at 0.08 µM (3 min)	0.5 pmol/min/mg	König et al.	2000	10644574
OATP1B1	human	bilirubin-glucuronide	Endogenous	G	substrate	HEK293			0.1 µM				Cui et al.	2001	11134001
OATP1B3	human	bilirubin-glucuronide	Endogenous	G	substrate	HEK293			0.5 µM				Cui et al.	2001	11134001
NTCP	human	brexanolone-sulfate	Drug	S	inhibitor	Xenopus laevis oocytes	taurocholate	Ki = 8 µM					Abu-Hayyeh et al.	2010	20177056
NTCP	human	brexanolone-sulfate	Drug	S	substrate	Xenopus laevis oocytes					8-fold at 30 µM (60 min)		Abu-Hayyeh et al.	2010	20177056
OAT1	human	cabotegravir-glucuronide	Drug	G	substrate (-)	HEK293					No transport at 50 µM		Patel et al.	2019	31175220
OAT3	human	cabotegravir-glucuronide	Drug	G	substrate	HEK293					~2-fold at 50 µM		Patel et al.	2019	31175220
OATP1B1	human	cabotegravir-glucuronide	Drug	G	substrate	HEK293					~2-fold at 50 µM		Patel et al.	2019	31175220
OATP1B3	human	cabotegravir-glucuronide	Drug	G	substrate	HEK293					>10-fold at 50 µM		Patel et al.	2019	31175220
OAT1	human	cabozantinib M2a metabolite (EXEL-1644, sulfate)	Drug	S	inhibitor	MDCK	p-aminohippuric acid	IC50 = 4.3 µM					Lacy et al.	2015	26015560
OAT1	human	cabozantinib M2a metabolite (EXEL-1644, sulfate)	Drug	S	substrate (-)	MDCK					Data not shown		Lacy et al.	2015	26015560
OAT3	human	cabozantinib M2a metabolite (EXEL-1644, sulfate)	Drug	S	inhibitor	MDCK	p-aminohippuric acid	IC50 = 4.3 µM					Lacy et al.	2015	26015560
OAT3	human	cabozantinib M2a metabolite (EXEL-1644, sulfate)	Drug	S	substrate	MDCK					Data not shown		Lacy et al.	2015	26015560
OATP1B1	human	cabozantinib M2a metabolite (EXEL-1644, sulfate)	Drug	S	inhibitor	MDCK	estradiol-17-glucuronide	IC50 = 6.1 µM					Lacy et al.	2015	26015560
OATP1B1	human	cabozantinib M2a metabolite (EXEL-1644, sulfate)	Drug	S	substrate	MDCK					Data not shown		Lacy et al.	2015	26015560
OATP1B3	human	cabozantinib M2a metabolite (EXEL-1644, sulfate)	Drug	S	inhibitor	MDCK	CCK-8	IC50 = 65.3 µM					Lacy et al.	2015	26015560
OATP1B3	human	cabozantinib M2a metabolite (EXEL-1644, sulfate)	Drug	S	substrate	MDCK					Data not shown		Lacy et al.	2015	26015560
OCT1	human	cabozantinib M2a metabolite (EXEL-1644, sulfate)	Drug	S	inhibitor (-)	MDCK	MPP+	No inhibition at 250 µM					Lacy et al.	2015	26015560
OCT1	human	cabozantinib M2a metabolite (EXEL-1644, sulfate)	Drug	S	substrate (-)	MDCK					Data not shown		Lacy et al.	2015	26015560
OCT2	human	cabozantinib M2a metabolite (EXEL-1644, sulfate)	Drug	S	inhibitor (-)	MDCK	metformin	No inhibition at 250 µM					Lacy et al.	2015	26015560
OCT2	human	cabozantinib M2a metabolite (EXEL-1644, sulfate)	Drug	S	substrate (-)	MDCK					Data not shown		Lacy et al.	2015	26015560
OAT1	human	caffeic acid 3-glucuronide	Natural	G	inhibitor (-)	HEK293	p-aminohippuric acid	No inhibition at 10 µM					Wong et al.	2011	21538853
OAT1	human	caffeic acid 3-glucuronide	Natural	G	substrate	HEK293					Transport at 25 µM (30 min)	2 pmol/min/mg	Wong et al.	2011	21538853
OAT2	human	caffeic acid 3-glucuronide	Natural	G	substrate (-)	HEK293					No transport at 25 µM		Wong et al.	2011	21538853
OAT3	human	caffeic acid 3-glucuronide	Natural	G	inhibitor	HEK293	5-carboxyfluorescein	12% at 10 µM					Wong et al.	2011	21538853
OAT3	human	caffeic acid 3-glucuronide	Natural	G	substrate	HEK293					Transport at 25 µM (30 min)	14 pmol/min/mg	Wong et al.	2011	21538853
OAT4	human	caffeic acid 3-glucuronide	Natural	G	substrate (-)	HEK293					No transport at 25 µM		Wong et al.	2011	21538853
OAT1	human	caffeic acid 3-sulfate	Natural	S	inhibitor	HEK293	p-aminohippuric acid	11% at 10 µM					Wong et al.	2011	21538853
OAT1	human	caffeic acid 3-sulfate	Natural	S	substrate	HEK293			39 µM	1190 pmol/min/mg	Transport at 25 µM (30 min)	164 pmol/min/mg	Wong et al.	2011	21538853
OAT2	human	caffeic acid 3-sulfate	Natural	S	substrate (-)	HEK293					No transport at 25 µM		Wong et al.	2011	21538853
OAT3	human	caffeic acid 3-sulfate	Natural	S	inhibitor (-)	HEK293	5-carboxyfluorescein	No inhibition at 10 µM					Wong et al.	2011	21538853
OAT3	human	caffeic acid 3-sulfate	Natural	S	substrate	HEK293					Transport at 25 µM (30 min)	18 pmol/min/mg	Wong et al.	2011	21538853
OAT4	human	caffeic acid 3-sulfate	Natural	S	substrate	HEK293					Transport at 25 µM (30 min)	<3 pmol/min/mg	Wong et al.	2011	21538853
OAT1	human	caffeic acid 4-glucuronide	Natural	G	inhibitor (-)	HEK293	p-aminohippuric acid	No inhibition at 10 µM					Wong et al.	2011	21538853
OAT1	human	caffeic acid 4-glucuronide	Natural	G	substrate	HEK293					Transport at 25 µM (30 min)	2 pmol/min/mg	Wong et al.	2011	21538853
OAT2	human	caffeic acid 4-glucuronide	Natural	G	substrate (-)	HEK293					No transport at 25 µM		Wong et al.	2011	21538853
OAT3	human	caffeic acid 4-glucuronide	Natural	G	inhibitor	HEK293	5-carboxyfluorescein	10% at 10 µM					Wong et al.	2011	21538853
OAT3	human	caffeic acid 4-glucuronide	Natural	G	substrate	HEK293					Transport at 25 µM (30 min)	9 pmol/min/mg	Wong et al.	2011	21538853
OAT4	human	caffeic acid 4-glucuronide	Natural	G	substrate (-)	HEK293					No transport at 25 µM		Wong et al.	2011	21538853
OAT1	human	caffeic acid 4-sulfate	Natural	S	inhibitor	HEK293	p-aminohippuric acid	10% at 10 µM					Wong et al.	2011	21538853
OAT1	human	caffeic acid 4-sulfate	Natural	S	substrate	HEK293					Transport at 25 µM (30 min)	42 pmol/min/mg	Wong et al.	2011	21538853
OAT2	human	caffeic acid 4-sulfate	Natural	S	substrate (-)	HEK293					No transport at 25 µM		Wong et al.	2011	21538853
OAT3	human	caffeic acid 4-sulfate	Natural	S	inhibitor (-)	HEK293	5-carboxyfluorescein	No inhibition at 10 µM					Wong et al.	2011	21538853
OAT3	human	caffeic acid 4-sulfate	Natural	S	substrate	HEK293					Transport at 25 µM (30 min)	8 pmol/min/mg	Wong et al.	2011	21538853
OAT4	human	caffeic acid 4-sulfate	Natural	S	substrate	HEK293					Transport at 25 µM (30 min)	<3 pmol/min/mg	Wong et al.	2011	21538853
NTCP	human	CCK-8	Endogenous	S	substrate (-)	HEK293					No transport at 1 µM		Bi et al.	2019	30975793
OAT2	human	CCK-8	Endogenous	S	substrate (-)	HEK293					No transport at 1 µM		Bi et al.	2019	30975793
oatp1a1	rat	CCK-8	Endogenous	S	substrate (-)	Xenopus laevis oocytes					No transport at 0.2 µM		Ismair et al.	2001	11677211
OATP1A2	human	CCK-8	Endogenous	S	substrate (-)	Xenopus laevis oocytes					No transport at 0.2 µM		Ismair et al.	2001	11677211
oatp1a4	rat	CCK-8	Endogenous	S	substrate (-)	Xenopus laevis oocytes					No transport at 0.2 µM		Ismair et al.	2001	11677211
oatp1a5	rat	CCK-8	Endogenous	S	substrate (-)	Xenopus laevis oocytes					No transport at 0.2 µM		Ismair et al.	2001	11677211
OATP1B1	human	CCK-8	Endogenous	S	inhibitor	HEK293	rosuvastatin	IC50 = 5 µM					Bi et al.	2019	30975793
OATP1B1	human	CCK-8	Endogenous	S	substrate	HEK293					4-fold at 0.1 µM (5 min)		Han et al.	2010	20360302
OATP1B1	human	CCK-8	Endogenous	S	substrate	HEK293					2-fold at 0.1 µM (1.5 min)	0.3 pmol/min/mg	Shen et al.	2013	23297161
OATP1B1	cynomolgus monkey	CCK-8	Endogenous	S	substrate	HEK293					2-fold at 0.1 µM (1.5 min)	0.3 pmol/min/mg	Shen et al.	2013	23297161
OATP1B1	human	CCK-8	Endogenous	S	substrate	HEK293					26-fold at 1 µM (2-4 min)		Bi et al.	2019	30975793
OATP1B1	human	CCK-8	Endogenous	S	substrate (-)	Xenopus laevis oocytes					No transport at 0.2 µM		Ismair et al.	2001	11677211
OATP1B1	human	CCK-8	Endogenous	S	substrate (-)	MDCK expressing MRP2					No transcellular transport at 0.001 µM		Kopplow et al.	2005	16046661
OATP1B1	human	CCK-8	Endogenous	S	substrate (-)	MDCK expressing MRP2					No transport at 0.1 µM		Ishiguro et al.	2008	18180273
oatp1b2	rat	CCK-8	Endogenous	S	substrate	Xenopus laevis oocytes			15 µM	0.09 pmol/min/oocyte	9-fold at 0.5 µM (40min)		Ismair et al.	2001	11677211
OATP1B3	human	CCK-8	Endogenous	S	inhibitor	HEK293	rosuvastatin	IC50 = 2 µM					Bi et al.	2019	30975793
OATP1B3	human	CCK-8	Endogenous	S	substrate	Xenopus laevis oocytes			11 µM	0.06 pmol/min/oocyte	12-fold at 0.5 µM (40min)		Ismair et al.	2001	11677211
OATP1B3	human	CCK-8	Endogenous	S	substrate	MDCK expressing MRP2					13-fold higher transcellular transport at 0.004 µM (15 min)		Letschert et al.	2005	15665139
OATP1B3	human	CCK-8	Endogenous	S	substrate	MDCK expressing MRP2					11-fold higher transcellular transport at 0.001 µM (30 min)		Kopplow et al.	2005	16046661
OATP1B3	human	CCK-8	Endogenous	S	substrate	MDCK expressing MRP2					4-fold higher transcellular transport at 0.1 µM (180 min)		Ishiguro et al.	2008	18180273
OATP1B3	human	CCK-8	Endogenous	S	substrate	HEK293					24-fold at 1 µM (5 min)		Han et al.	2010	20360302
OATP1B3	human	CCK-8	Endogenous	S	substrate	HEK293			7 µM	64 pmol/min/mg			DeGorter et al.	2012	22352740
OATP1B3	human	CCK-8	Endogenous	S	substrate	HEK293					12-fold at 0.1 µM (1.5 min)	2 pmol/min/mg	Shen et al.	2013	23297161
OATP1B3	cynomolgus monkey	CCK-8	Endogenous	S	substrate	HEK293					18-fold at 0.1 µM (1.5 min)	3 pmol/min/mg	Shen et al.	2013	23297161
OATP1B3	human	CCK-8	Endogenous	S	substrate	HEK293					4-fold at 0.002 µM (8 min)		Xu et al.	2013	24018852
OATP1B3	human	CCK-8	Endogenous	S	substrate	HEK293			13 µM	~40 pmol/min/mg	19-fold at 1 µM (2 min)		Marada et al.	2015	25618019
OATP1B3	human	CCK-8	Endogenous	S	substrate	HEK293					371-fold at 1 µM (2-4 min)		Bi et al.	2019	30975793
Oatp1c1	rat	CCK-8	Endogenous	S	inhibitor (-)	HEK293	estradiol-17-glucuronide	No inhibition at 50 µM					Sugiyama et al.	2003	12923172
Oatp1c1	rat	CCK-8	Endogenous	S	substrate (-)	HEK293					Concentration not specified		Sugiyama et al.	2003	12923172
OATP2B1	human	CCK-8	Endogenous	S	inhibitor	HEK293	rosuvastatin	40% at 100 µM					Bi et al.	2019	30975793
OATP2B1	human	CCK-8	Endogenous	S	substrate	HEK293					2-fold at 1 µM (5 min)		Han et al.	2010	20360302
OATP2B1	human	CCK-8	Endogenous	S	substrate (-)	Xenopus laevis oocytes					No transport at 0.2 µM		Ismair et al.	2001	11677211
OATP2B1	human	CCK-8	Endogenous	S	substrate (-)	MDCK expressing MRP2					No transcellular transport at 0.001 µM		Kopplow et al.	2005	16046661
OATP2B1	human	CCK-8	Endogenous	S	substrate (-)	HEK293					No transport at 0.1 µM		Shen et al.	2013	23297161
OATP2B1	cynomolgus monkey	CCK-8	Endogenous	S	substrate (-)	HEK293					No transport at 0.1 µM		Shen et al.	2013	23297161
OATP2B1	human	CCK-8	Endogenous	S	substrate (-)	HEK293					No transport at 1 µM		Bi et al.	2019	30975793
OCT1	human	CCK-8	Endogenous	S	substrate (-)	HEK293					No transport at 1 µM		Bi et al.	2019	30975793
NTCP	human	chenodeoxycholate-24-glucuronide	Endogenous	G	substrate	HEK293					37-fold at 0.3 µM (10 min)		Takehara et al.	2017	28550384
OATP1B1	human	chenodeoxycholate-24-glucuronide	Endogenous	G	substrate	HEK293			12 µM	31 pmol/min/mg	7-fold at 0.3 µM (10 min)		Takehara et al.	2017	28550384
OATP1B3	human	chenodeoxycholate-24-glucuronide	Endogenous	G	substrate	HEK293			17 µM	150 pmol/min/mg	26-fold at 0.3 µM (10 min)		Takehara et al.	2017	28550384
ASBT	human	chenodeoxycholate-3-sulfate	Endogenous	S	inhibitor	COS	taurocholate	40% at 100 µM; Ki 131 µM					Craddock et al.	1998	9458785
OATP1B1	human	chenodeoxycholate-3-sulfate	Endogenous	S	substrate	HEK293			6 µM	158 pmol/min/mg	56-fold at 1 µM (10 min)		Tóth et al.	2018	29933103
OAT4	human	chloramphenicol-glucuronide	Drug	G	inhibitor (-)	Xenopus laevis oocytes	estrone-sulfate	0% at 5 µM					Cha et al.	2000	10660625
Oat5	mouse	chloramphenicol-glucuronide	Drug	G	inhibitor (-)	Xenopus laevis oocytes		estrone-sulfate					Kwak et al.	2005	16150593
Soat	mouse	cholesterol-3-sulfate	Endogenous	S	inhibitor (-)	HEK293	pregnenolone-sulfate	No inhibition at 20 µM					Grosser et al.	2013	23562556
SLC22A24	human	cholesterol-sulfate	Endogenous	S	inhibitor	HEK293	taurocholate	52% at 100 µM					Wah Yee et al.	2019	31553721
SOAT	human	cholesteryl-sulfate	Endogenous	S	inhibitor (-)	HEK293	dehydroepiandrosterone-sulfate	IC50 > 1000 µM					Grosser et al.	2016	27033324
OATP1A2	human	chrysin-7-glucuronide	Natural	G	inhibitor	A431	sulforhodamine 101	IC50 = 24 µM					Mohos et al.	2020	32661014
OATP1B1	human	chrysin-7-glucuronide	Natural	G	inhibitor	A431	pyranine	IC50 = 4 µM					Mohos et al.	2020	32661014
OATP1B3	human	chrysin-7-glucuronide	Natural	G	inhibitor	A431	pyranine	IC50 = 14 µM					Mohos et al.	2020	32661014
OATP2B1	human	chrysin-7-glucuronide	Natural	G	inhibitor	A431	pyranine	IC50 = 0.3 µM					Mohos et al.	2020	32661014
OATP1A2	human	chrysin-7-sulfate	Natural	S	inhibitor	A431	sulforhodamine 101	IC50 = 18 µM					Mohos et al.	2020	32661014
OATP1B1	human	chrysin-7-sulfate	Natural	S	inhibitor	A431	pyranine	IC50 = 0.8 µM					Mohos et al.	2020	32661014
OATP1B3	human	chrysin-7-sulfate	Natural	S	inhibitor	A431	pyranine	IC50 = 2 µM					Mohos et al.	2020	32661014
OATP2B1	human	chrysin-7-sulfate	Natural	S	inhibitor	A431	pyranine	IC50 = 0.5 µM					Mohos et al.	2020	32661014
OATP1B1	human	clopidogrel-glucuronide	Drug	G	inhibitor	HEK293	estrone-sulfate	IC50 = 34 µM					Tamraz et al.	2013	23652407
OATP1B1	human	clopidogrel-glucuronide	Drug	G	inhibitor	HEK293	cerivastatin	IC50 = 11 µM					Tamraz et al.	2013	23652407
OATP1B1	human	clopidogrel-glucuronide	Drug	G	inhibitor	HEK293	estradiol-17-glucuronide	IC50 = 51 µM					Shebley et al.	2017	28411400
SOAT	human	corticosterone-17-sulfate	Endogenous	S	inhibitor	HEK293	dehydroepiandrosterone-sulfate	IC50 = 324 µM					Grosser et al.	2016	27033324
Oatp1a1	rat	corticosterone-21-sulfate	Endogenous	S	inhibitor	HeLa	estradiol-17-glucuronide	Ki = 2 µM					Kanai et al.	1996	8779894
OST-alpha/beta	human	corticosterone-sulfate	Endogenous	S	inhibitor	Xenopus laevis oocytes	estrone-sulfate	36% at 500 µM					Fang et al.	2010	20649839
Ost-alpha/beta	mouse	corticosterone-sulfate	Endogenous	S	inhibitor	Xenopus laevis oocytes	estrone-sulfate	45% at 500 µM					Fang et al.	2010	20649839
Soat	rat	corticosterone-sulfate	Endogenous	S	inhibitor	Xenopus laevis oocytes	estrone-sulfate	67% at 50 µM					Geyer et al.	2004	15020217
OAT1	human	curcumin-glucuronide	Natural	G	substrate (-)	HEK293					No transport at 1 or 10 µM		Zhou et al.	2017	27174018
OAT3	human	curcumin-glucuronide	Natural	G	substrate	HEK293					2-fold at 1 µM (10 min)		Zhou et al.	2017	27174018
OATP1B1	human	curcumin-glucuronide	Natural	G	inhibitor	HEK293	rosuvastatin	IC50 = 1 µM					Zhou et al.	2017	27174018
OATP1B1	human	curcumin-glucuronide	Natural	G	substrate	HEK293					2-fold at 1 µM (10 min)		Zhou et al.	2017	27174018
OATP1B3	human	curcumin-glucuronide	Natural	G	inhibitor	HEK293	rosuvastatin	IC50 = 1 µM					Zhou et al.	2017	27174018
OATP1B3	human	curcumin-glucuronide	Natural	G	substrate	HEK293					6-fold at 1 µM (10 min)		Zhou et al.	2017	27174018
OATP2B1	human	curcumin-glucuronide	Natural	G	substrate (-)	HEK293					No transport at 1 or 10 µM		Zhou et al.	2017	27174018
OATP1B1	human	curcumin-sulfate	Natural	S	substrate	CHO			89 µM	45 pmol/min/mg			Jaerapong et al.	2019	30816509
OATP1B3	human	curcumin-sulfate	Natural	S	substrate	CHO			68 µM	34 pmol/min/mg			Jaerapong et al.	2019	30816509
OATP2B1	human	curcumin-sulfate	Natural	S	substrate	CHO			50 µM	24 pmol/min/mg			Jaerapong et al.	2019	30816509
NTCP	human	daidzein-4'-7-disulfate	Natural	S	inhibitor (-)	HEK293	estrone-sulfate	No inhibition at 10 µM					Grosser et al.	2015	25319728
OAT4	human	daidzein-4'-7-disulfate	Natural	S	inhibitor	HEK293	estrone-sulfate	52% at 10 µM					Grosser et al.	2015	25319728
OATP2B1	human	daidzein-4'-7-disulfate	Natural	S	inhibitor	HEK293	estrone-sulfate	40% at 10 µM					Grosser et al.	2015	25319728
SOAT	human	daidzein-4'-7-disulfate	Natural	S	inhibitor	HEK293	estrone-sulfate	17% at 10 µM					Grosser et al.	2015	25319728
NTCP	human	daidzein-4'-glucuronide	Natural	G	inhibitor	HEK293	estrone-sulfate	22% at 10 µM					Grosser et al.	2015	25319728
OAT4	human	daidzein-4'-glucuronide	Natural	G	inhibitor	HEK293	estrone-sulfate	32% at 10 µM					Grosser et al.	2015	25319728
OATP2B1	human	daidzein-4'-glucuronide	Natural	G	inhibitor	HEK293	estrone-sulfate	28% at 10 µM					Grosser et al.	2015	25319728
SOAT	human	daidzein-4'-glucuronide	Natural	G	inhibitor	HEK293	estrone-sulfate	26% at 10 µM					Grosser et al.	2015	25319728
NTCP	human	daidzein-4'-sulfate	Natural	S	inhibitor	HEK293	estrone-sulfate	28% at 10 µM					Grosser et al.	2015	25319728
OAT4	human	daidzein-4'-sulfate	Natural	S	inhibitor	HEK293	estrone-sulfate	73% at 10 µM					Grosser et al.	2015	25319728
OATP2B1	human	daidzein-4'-sulfate	Natural	S	inhibitor	HEK293	estrone-sulfate	48% at 10 µM					Grosser et al.	2015	25319728
SOAT	human	daidzein-4'-sulfate	Natural	S	inhibitor	HEK293	estrone-sulfate	56% at 10 µM					Grosser et al.	2015	25319728
OAT1	human	daidzein-7-4'-disulfate	Natural	S	inhibitor	HEK293	p-aminohippuric acid	37% at 10 µM					Wong et al.	2011	21244849
OAT1	human	daidzein-7-4'-disulfate	Natural	S	substrate (-)	HEK293					No transport at 25 µM	57 pmol/min/mg	Wong et al.	2011	21244849
OAT3	human	daidzein-7-4'-disulfate	Natural	S	inhibitor	HEK293	5-carboxyfluorescein	83% at 10 µM					Wong et al.	2011	21244849
OAT3	human	daidzein-7-4'-disulfate	Natural	S	substrate	HEK293					Transport at 25 µM (30 min)	<4 pmol/min/mg	Wong et al.	2011	21244849
NTCP	human	daidzein-7-glucuronide	Natural	G	inhibitor	HEK293	estrone-sulfate	28% at 10 µM					Grosser et al.	2015	25319728
OAT1	human	daidzein-7-glucuronide	Natural	G	inhibitor	HEK293	p-aminohippuric acid	25% at 10 µM					Wong et al.	2011	21244849
OAT1	human	daidzein-7-glucuronide	Natural	G	substrate (-)	HEK293					No transport at 25 µM		Wong et al.	2011	21244849
OAT3	human	daidzein-7-glucuronide	Natural	G	inhibitor	HEK293	5-carboxyfluorescein	50% at 10 µM					Wong et al.	2011	21244849
OAT3	human	daidzein-7-glucuronide	Natural	G	substrate	HEK293			19 µM	420 pmol/min/mg	300-fold at 25 µM (30 min)		Wong et al.	2011	21244849
OAT4	human	daidzein-7-glucuronide	Natural	G	inhibitor	HEK293	estrone-sulfate	31% at 10 µM					Grosser et al.	2015	25319728
OATP2B1	human	daidzein-7-glucuronide	Natural	G	inhibitor	HEK293	estrone-sulfate	38% at 10 µM					Grosser et al.	2015	25319728
SOAT	human	daidzein-7-glucuronide	Natural	G	inhibitor	HEK293	estrone-sulfate	32% at 10 µM					Grosser et al.	2015	25319728
NTCP	human	daidzein-7-glucuronide-4'-sulfate	Natural	GS	inhibitor (-)	HEK293	estrone-sulfate	No inhibition at 10 µM					Grosser et al.	2015	25319728
OAT4	human	daidzein-7-glucuronide-4'-sulfate	Natural	GS	inhibitor (-)	HEK293	estrone-sulfate	No inhibition at 10 µM					Grosser et al.	2015	25319728
OATP2B1	human	daidzein-7-glucuronide-4'-sulfate	Natural	GS	inhibitor (-)	HEK293	estrone-sulfate	No inhibition at 10 µM					Grosser et al.	2015	25319728
SOAT	human	daidzein-7-glucuronide-4'-sulfate	Natural	GS	inhibitor (-)	HEK293	estrone-sulfate	No inhibition at 10 µM					Grosser et al.	2015	25319728
NTCP	human	daidzein-7-sulfate	Natural	S	inhibitor (-)	HEK293	estrone-sulfate	No inhibition at 10 µM					Grosser et al.	2015	25319728
OAT4	human	daidzein-7-sulfate	Natural	S	inhibitor	HEK293	estrone-sulfate	67% at 10 µM					Grosser et al.	2015	25319728
OATP2B1	human	daidzein-7-sulfate	Natural	S	inhibitor	HEK293	estrone-sulfate	68% at 10 µM					Grosser et al.	2015	25319728
SOAT	human	daidzein-7-sulfate	Natural	S	inhibitor	HEK293	estrone-sulfate	49% at 10 µM					Grosser et al.	2015	25319728
Oatp1c1	rat	dehydroepiandrosterone-glucuronide	Endogenous	G	inhibitor (-)	HEK293	thyroxine	No inhibition at 100 µM					Westholm et al.	2009	19819953
ASBT	human	dehydroepiandrosterone-sulfate	Endogenous	S	inhibitor (-)	COS	taurocholate	No inhibition at 100 µM					Lionarons et al.	2012	22669917
LST-3TM12 (SLCO1B3/7)	human	dehydroepiandrosterone-sulfate	Endogenous	S	substrate	Hela			34 µM	300 pmol/min/mg	4-fold at 0.0001 µM (10 min)		Malagnino et al.	2018	29248594	No transport in isoform 2 transfected
LST-3TM12 (SLCO1B3/7)	human	dehydroepiandrosterone-sulfate	Endogenous	S	substrate	HeLa			20 µM	0.3 pmol/min/mg	4-fold at 0.1 µM (10 min)		Meyer zu Schwabedissen et al.	2020	32818652
NPT4	human	dehydroepiandrosterone-sulfate	Endogenous	S	inhibitor	Xenopus laevis oocytes	p-aminohippuric acid	81% at 1000 µM					Jutabha et al.	2010	20810651
NTCP	human	dehydroepiandrosterone-sulfate	Endogenous	S	inhibitor	HEK293	triiodothyronine-sulfate	18% at 50 µM					Visser et al.	2010	19682536
NTCP	human	dehydroepiandrosterone-sulfate	Endogenous	S	inhibitor	HEK293	thyroxine-sulfate	58% at 50 µM					Visser et al.	2010	19682536
Oat1	rat	dehydroepiandrosterone-sulfate	Endogenous	S	inhibitor	LLC-PK1	p-aminohippuric acid	Ki = 81 µM					Hasegawa et al.	2003	12660303
OAT1	human	dehydroepiandrosterone-sulfate	Endogenous	S	substrate (-)	HEK293					No transport at 0.02 µM		Ueo et al.	2005	16098483
OAT2	human	dehydroepiandrosterone-sulfate	Endogenous	S	substrate	Xenopus laevis oocytes					3-fold at 0.05 µM (60 min)	0.0002 pmol/min/oocyte	Kobyashi et al.	2005	15901346
OAT2	human	dehydroepiandrosterone-sulfate	Endogenous	S	substrate (-)	CHO and HEK293 and MDCK					No transport at 0.01 µM		Hotchkiss et al.	2015	26500550	Transcript variant 1 and 2 were tested
OAT2	human	dehydroepiandrosterone-sulfate	Endogenous	S	substrate (-)	HEK293					No transport at 1 µM		Mathialagan et al.	2018	28945155	Transcript variant 1 was tested
OAT3	human	dehydroepiandrosterone-sulfate	Endogenous	S	inhibitor	Xenopus laevis oocytes	estrone-sulfate	92% at 5 µM					Cha et al.	2001	11306713
Oat3	mouse	dehydroepiandrosterone-sulfate	Endogenous	S	inhibitor	CHO	estrone-sulfate	IC50 = 4 µM					Schnabolk et al.	2010	20519554
OAT3	human	dehydroepiandrosterone-sulfate	Endogenous	S	substrate	Xenopus laevis oocytes					20-fold at 0.05 µM (60min)		Cha et al.	2001	11306713
Oat3	rat	dehydroepiandrosterone-sulfate	Endogenous	S	substrate	LLC-PK1			12 µM	132 pmol/min/mg	5-fold at 0.1 µM (5 min)		Hasegawa et al.	2003	12660303
OAT3	human	dehydroepiandrosterone-sulfate	Endogenous	S	substrate	HEK293					6-fold at 0.02 µM (5 min)		Ueo et al.	2005	16098483
Oat3	mouse	dehydroepiandrosterone-sulfate	Endogenous	S	substrate	Xenopus laevis oocytes					2-fold at 0.1 µM (60 min)		Miyajima et al.	2011	21325432
OAT4	human	dehydroepiandrosterone-sulfate	Endogenous	S	inhibitor	Xenopus laevis oocytes	estrone-sulfate	83% at 5 µM					Cha et al.	2000	10660625
OAT4	human	dehydroepiandrosterone-sulfate	Endogenous	S	inhibitor	BeWo	estrone-sulfate	78% at 5 µM					Zhou et al.	2006	16257192
OAT4	human	dehydroepiandrosterone-sulfate	Endogenous	S	inhibitor	S2	p-aminohippuric acid	99% at 5000 µM					Islam et al.	2007	DOI:10.11434/kyorinmed.38.61
OAT4	human	dehydroepiandrosterone-sulfate	Endogenous	S	substrate	Xenopus laevis oocytes			0.6 µM	0.02 pmol/min/oocyte	9-fold at 0.05 µM (60 min)	0.7 fmol/min/oocyte	Cha et al.	2000	10660625
OAT4	human	dehydroepiandrosterone-sulfate	Endogenous	S	substrate	Xenopus laevis oocytes					20-fold at 0.01 µM (60 min)	0.001 pmol/min/oocyte	Asif et al.	2005	15864504
OAT4	human	dehydroepiandrosterone-sulfate	Endogenous	S	substrate	HEK293			29 µM	620 pmol/min/mg	17-fold at 1 µM (5 min)		Ugele et al.	2008	18501590
Oat5	rat	dehydroepiandrosterone-sulfate	Endogenous	S	inhibitor	Xenopus laevis oocytes		74% at 100 µM					Anzai et al.	2005	16079298
Oat5	mouse	dehydroepiandrosterone-sulfate	Endogenous	S	inhibitor	Xenopus laevis oocytes		estrone-sulfate					Kwak et al.	2005	16150593
Oat5	rat	dehydroepiandrosterone-sulfate	Endogenous	S	substrate	Xenopus laevis oocytes			2 µM	0.004 pmol/min/oocyte	2-fold at 0.1 µM (60 min)		Anzai et al.	2005	16079298
Oat5	mouse	dehydroepiandrosterone-sulfate	Endogenous	S	substrate	Xenopus laevis oocytes			4 µM	0.04 pmol/min/oocyte	20-fold at 0.05 µM (60 min)		Kwak et al.	2005	16150593
Oat6	mouse	dehydroepiandrosterone-sulfate	Endogenous	S	inhibitor	CHO	estrone-sulfate	IC50 = 39 µM					Schnabolk et al.	2010	20519554
OAT7	human	dehydroepiandrosterone-sulfate	Endogenous	S	inhibitor	Xenopus laevis oocytes	estrone-sulfate	89% at 100 µM					Shin et al.	2007	17393504
OAT7	human	dehydroepiandrosterone-sulfate	Endogenous	S	substrate	Xenopus laevis oocytes			2 µM		4-fold at 0.1 µM (60 min)		Shin et al.	2007	17393504
OAT7	human	dehydroepiandrosterone-sulfate	Endogenous	S	substrate	HEK293					15-fold at 0.08 µM (4 min)		Mathialagan et al.	2018	28945155
oatp1a1	rat	dehydroepiandrosterone-sulfate	Endogenous	S	inhibitor	HEK293	taurocholate	99% at 50 µM					Hsiang et al.	1999	10601278
oatp1a1	rat	dehydroepiandrosterone-sulfate	Endogenous	S	inhibitor	HEK293	pravastatin	71% at 50 µM					Hsiang et al.	1999	10601278
Oatp1a1	rat	dehydroepiandrosterone-sulfate	Endogenous	S	substrate	CHO			5 µM	239 pmol/min/mg	13-fold at 10 µM (0.3 min)		Eckhardt et al.	1999	10198348
Oatp1a1	mouse	dehydroepiandrosterone-sulfate	Endogenous	S	substrate	Xenopus laevis oocytes			8 µM	~0.2 pmol/min/oocyte	60-fold at 0.2 µM (30 min)		Isern et al.	2001	11267661
OATP1A2	human	dehydroepiandrosterone-sulfate	Endogenous	S	substrate	Xenopus laevis oocytes			7 µM	0.09 pmol/min/oocyte	13-fold at 10 µM (130 min)	0.07 pmol/min/oocyte	Kullak-Ublick et al.	1998	9539145
OATP1A2	human	dehydroepiandrosterone-sulfate	Endogenous	S	substrate	Xenopus laevis oocytes					10-fold at 10 µM (30min)	0.1 pmol/min/oocyte	Kullak-Ublick et al.	2001	11159893
OATP1A2	human	dehydroepiandrosterone-sulfate	Endogenous	S	substrate	HEK293					4-fold at 1 µM (5 min)		Koenen et al.	2012	22982504
Oatp1a3	rat	dehydroepiandrosterone-sulfate	Endogenous	S	inhibitor	MDCK	taurocholic acid	71% at 100 µM					Takeuchi et al.	2001	11561088
Oatp1a3	rat	dehydroepiandrosterone-sulfate	Endogenous	S	substrate	MDCK			9 µM	5 pmol/min/mg	2-fold at 0.004 µM (30 min)		Takeuchi et al.	2001	11561088
Oatp1a4	rat	dehydroepiandrosterone-sulfate	Endogenous	S	substrate	Xenopus laevis oocytes			17 µM				Reichel et al.	1999	10464146
Oatp1a4	mouse	dehydroepiandrosterone-sulfate	Endogenous	S	substrate	Xenopus laevis oocytes					4-fold at 0.2 µM (30 min)		Montfoort et al.	2002	12101011
Oatp1a4	mouse	dehydroepiandrosterone-sulfate	Endogenous	S	substrate (-)	HEK293					No transport at 0.5 µM		Miyajima et al.	2011	21325432
Oatp1a5	rat	dehydroepiandrosterone-sulfate	Endogenous	S	substrate	Xenopus laevis oocytes			162 µM	~2 pmol/min/oocyte	13-fold at 100 µM (20 min)		Cattori et al.	2001	11713643
OATP1B1	human	dehydroepiandrosterone-sulfate	Endogenous	S	inhibitor	HEK293	taurocholate	63% at 50 µM					Hsiang et al.	1999	10601278
OATP1B1	human	dehydroepiandrosterone-sulfate	Endogenous	S	inhibitor	HEK293	pravastatin	23% at 50 µM					Hsiang et al.	1999	10601278
OATP1B1	human	dehydroepiandrosterone-sulfate	Endogenous	S	substrate	Xenopus laevis oocytes					28-fold at 0.4 µM (60 min)	0.01 pmol/min/oocyte	Abe et al.	1999	10358072
OATP1B1	human	dehydroepiandrosterone-sulfate	Endogenous	S	substrate	HEK293					12-fold at 0.5 µM (5 min)	8.8 pmol/min/mg	Hsiang et al.	1999	10601278
OATP1B1	human	dehydroepiandrosterone-sulfate	Endogenous	S	substrate	HEK293					3-fold at 5 µM (3 min)	4 pmol/min/mg	König et al.	2000	10644574
OATP1B1	human	dehydroepiandrosterone-sulfate	Endogenous	S	substrate	HEK293			22 µM				Cui et al.	2001	11134001
OATP1B1	human	dehydroepiandrosterone-sulfate	Endogenous	S	substrate	Xenopus laevis oocytes					7-fold at 10 µM (30min)	0.07 pmol/min/oocyte	Kullak-Ublick et al.	2001	11159893
OATP1B1	human	dehydroepiandrosterone-sulfate	Endogenous	S	substrate	MDCK expressing MRP2					3-fold higher transcellular transport at 1 µM (120 min)	4 pmol/min/mg	Sasaki et al.	2002	11748225
OATP1B1	human	dehydroepiandrosterone-sulfate	Endogenous	S	substrate	LLC-PK1 expressing MRP2					2-fold higher transcellular transport at 1 µM (90 min)		Spears et al.	2005	15652233
OATP1B1	human	dehydroepiandrosterone-sulfate	Endogenous	S	substrate	HeLa					5-fold 0.05 µM (5 min)		Wang et al.	2005	16081670
OATP1B1	human	dehydroepiandrosterone-sulfate	Endogenous	S	substrate	HEK293					3-fold at 1 µM (5 min)		Koenen et al.	2012	22982504
Oatp1b2	rat	dehydroepiandrosterone-sulfate	Endogenous	S	substrate	Xenopus laevis oocytes					33-fold at 0.2 µM (10 min)		Cattori et al.	2000	10838093
Oatp1b2	rat	dehydroepiandrosterone-sulfate	Endogenous	S	substrate	Xenopus laevis oocytes			5 µM	~0.1 pmol/min/oocyte	3-fold at 50 µM (20 min)		Cattori et al.	2001	11713643
OATP1B3	human	dehydroepiandrosterone-sulfate	Endogenous	S	substrate	HEK293					5-fold at 5 µM	0.6 pmol/min/mg	König et al.	2000	10779507
OATP1B3	human	dehydroepiandrosterone-sulfate	Endogenous	S	substrate	HEK293			>30 µM				Cui et al.	2001	11134001
OATP1B3	human	dehydroepiandrosterone-sulfate	Endogenous	S	substrate	Xenopus laevis oocytes					7-fold at 10 µM (30min)	0.07 pmol/min/oocyte	Kullak-Ublick et al.	2001	11159893
OATP1B3	human	dehydroepiandrosterone-sulfate	Endogenous	S	substrate	MDCK expressing MRP2					5-fold higher transcellular transport at 5 µM (30 min)	320 pmol/min/mg	Cui et al.	2001	11641421
OATP1B3	human	dehydroepiandrosterone-sulfate	Endogenous	S	substrate	HEK293					2-fold at 1 µM (5 min)		Koenen et al.	2012	22982504
OATP1B3	human	dehydroepiandrosterone-sulfate	Endogenous	S	substrate (-)	Hela					No transport at 0.0001 µM		Malagnino et al.	2018	29248594
OATP1B7	human	dehydroepiandrosterone-sulfate	Endogenous	S	substrate (-)	Hela					No transport at 0.0001 µM		Malagnino et al.	2018	29248594
Oatp1c1	rat	dehydroepiandrosterone-sulfate	Endogenous	S	inhibitor	HEK293	estradiol-17-glucuronide	63% at 100 µM					Sugiyama et al.	2003	12923172
OATP1C1	human	dehydroepiandrosterone-sulfate	Endogenous	S	substrate (-)	Xenopus laevis oocytes					No transport at 0.3 µM		Pizzagalli et al.	2002	12351693
OATP1C1	human	dehydroepiandrosterone-sulfate	Endogenous	S	substrate (-)	CHO					No transport at 0.3 µM		Pizzagalli et al.	2002	12351693
Oatp1c1	rat	dehydroepiandrosterone-sulfate	Endogenous	S	substrate (-)	HEK293					Concentration not specified		Sugiyama et al.	2003	12923172
OATP2B1	human	dehydroepiandrosterone-sulfate	Endogenous	S	inhibitor	CHO	estrone-sulfate	45% at 50 µM					Pizzagalli et al.	2003	12915686
OATP2B1	human	dehydroepiandrosterone-sulfate	Endogenous	S	inhibitor	HEK293	estrone-sulfate	IC50 = 9 µM (pH 6.0)					Sai et al.	2006	16714376	Higher uptake in pH 6.0 than pH 7.4
OATP2B1	human	dehydroepiandrosterone-sulfate	Endogenous	S	inhibitor	MDCK	estrone-sulfate	30% at 10 µM					Grube et al.	2006	16908597
OATP2B1	human	dehydroepiandrosterone-sulfate	Endogenous	S	substrate	CHO					2-fold at 0.5 µM (1 min)		Pizzagalli et al.	2003	12915686
OATP2B1	human	dehydroepiandrosterone-sulfate	Endogenous	S	substrate	HEK293					2-fold at 0.003 µM (20 min) at pH 5.0		Nozawa et al.	2004	14610227	Higher uptake in pH 5.0 than pH 7.4
OATP2B1	human	dehydroepiandrosterone-sulfate	Endogenous	S	substrate	HEK293					2-fold at 0.02 µM (10 min)		Satoh et al.	2005	15640378
OATP2B1	human	dehydroepiandrosterone-sulfate	Endogenous	S	substrate	MDCK					3-fold at 0.02 µM (15 min)	0.02 pmol/min/mg	Grube et al.	2006	16908597
OATP2B1	human	dehydroepiandrosterone-sulfate	Endogenous	S	substrate	MDCK expressing BCRP					5-fold higher transcellular transport (concentration not reported, 240 min)		Grube et al.	2007	17020956
OATP2B1	human	dehydroepiandrosterone-sulfate	Endogenous	S	substrate	HEK293			210 µM	602 pmol/min/mg	2-fold at 1 µM (5 min)		Ugele et al.	2008	18501590
OATP2B1	human	dehydroepiandrosterone-sulfate	Endogenous	S	substrate (-)	Xenopus laevis oocytes					No transport at 10 µM		Kullak-Ublick et al.	2001	11159893
OATP2B1	human	dehydroepiandrosterone-sulfate	Endogenous	S	substrate (-)	HEK293					No transport at 1 µM		Koenen et al.	2012	22982504
Oatp6b1	rat	dehydroepiandrosterone-sulfate	Endogenous	S	substrate	Xenopus laevis oocytes			26 µM	~0.01 pmol/min/oocyte	2-fold at 0.5 µM (60 min)		Suzuki et al.	2003	12677006
Oatp6c1	rat	dehydroepiandrosterone-sulfate	Endogenous	S	substrate	Xenopus laevis oocytes			22 µM	~0.03 pmol/min/oocyte	3-fold at 0.5 µM (60 min)		Suzuki et al.	2003	12677006
Oat-PG	mouse	dehydroepiandrosterone-sulfate	Endogenous	S	inhibitor	S2	prostaglandin E2	21% at 1 µM					Shiraya et al.	2010	20448048
Oscp1	mouse	dehydroepiandrosterone-sulfate	Endogenous	S	substrate	Xenopus laevis oocytes					4-fold at 0.05 µM (60 min)	0.001 pmol/min/oocyte	Kobayashi et al.	2007	17446263
Oscp1	rat	dehydroepiandrosterone-sulfate	Endogenous	S	substrate (-)	Xenopus laevis oocytes					No transport at 0.05 µM		Izuno et al.	2007	17884105
Ost-alpha/beta	mouse	dehydroepiandrosterone-sulfate	Endogenous	S	inhibitor	Xenopus laevis oocytes	estrone-sulfate	56% at 500 µM					Fang et al.	2010	20649839
OST-alpha/beta	human	dehydroepiandrosterone-sulfate	Endogenous	S	substrate	Xenopus laevis oocytes			2 µM and 532 µM	0.02 pmol/min/oocyte	3-fold at 1 µM (5 min)		Fang et al.	2010	20649839
OST-alpha/beta	human	dehydroepiandrosterone-sulfate	Endogenous	S	substrate	HEK293					10-fold at 4 µM (10 min)		Malinen et al.	2019	30481467
SLC22A24	human	dehydroepiandrosterone-sulfate	Endogenous	S	inhibitor	HEK293	taurocholate	91% at 100 µM					Wah Yee et al.	2019	31553721
SLC22A24	human	dehydroepiandrosterone-sulfate	Endogenous	S	inhibitor	HEK293	taurocholate	92% at 100 µM					Wah Yee et al.	2019	31553721
SLC22A24	human	dehydroepiandrosterone-sulfate	Endogenous	S	substrate	HEK293					concentration not reported		Wah Yee et al.	2019	31553721
Soat	rat	dehydroepiandrosterone-sulfate	Endogenous	S	inhibitor	Xenopus laevis oocytes	estrone-sulfate	97% at 50 µM					Geyer et al.	2004	15020217
Soat	mouse	dehydroepiandrosterone-sulfate	Endogenous	S	inhibitor	HEK293	pregnenolone-sulfate	48% at 20 µM					Grosser et al.	2013	23562556
Soat	rat	dehydroepiandrosterone-sulfate	Endogenous	S	substrate	Xenopus laevis oocytes			30 µM	0.2 pmol/min/oocyte	3-fold at 5 µM (30 min)		Geyer et al.	2004	15020217
SOAT	human	dehydroepiandrosterone-sulfate	Endogenous	S	substrate	HEK293			29 µM	1899 pmol/min/mg	12-fold at 0.2 µM (10 min)		Geyer et al.	2007	17491011
Soat	mouse	dehydroepiandrosterone-sulfate	Endogenous	S	substrate	HEK293			60 µM	363 pmol/min/mg	2-fold at 0.2 µM (10 min)		Grosser et al.	2013	23562556
SOAT	human	dehydroepiandrosterone-sulfate	Endogenous	S	substrate	HEK293					19-fold at 10 µM (10 min)		Fietz et al.	2013	23667501
SOAT	human	dehydroepiandrosterone-sulfate	Endogenous	S	substrate	HEK293			20 µM	943 pmol/min/mg	10-fold at 1 µM (10 min)		Bakhaus et al.	2018	28951225
Urat1	mouse	dehydroepiandrosterone-sulfate	Endogenous	S	inhibitor	HEK293	p-aminohippuric acid	82% at 500 µM					Imaoka et al.	2004	15284287
Urat1	mouse	dehydroepiandrosterone-sulfate	Endogenous	S	substrate (-)	HEK293					No transport at 0.5 µM		Imaoka et al.	2004	15284287
OAT1	human	diclofenac-glucuronide	Drug	G	inhibitor	HEK293	methotrexate	IC50 = 265 µM					Iwaki et al.	2017	28566636
OAT1	human	diclofenac-glucuronide	Drug	G	substrate	HEK293			60 µM	~500 pmol/min/mg	6-fold at 1 µM (5 min)		Zhang et al.	2016	26714763	Uptake measured at pH 5.4
OAT1	human	diclofenac-glucuronide	Drug	G	substrate	HEK293			146 µM	443 pmol/min/mg	14-fold at 10 µM (10 min)		Huo et al.	2020	32000294
OAT2	human	diclofenac-glucuronide	Drug	G	substrate	HEK293			9 µM	~20 pmol/min/mg	2-fold at 1 µM (5 min)		Zhang et al.	2016	26714763	Uptake measured at pH 5.4
OAT3	human	diclofenac-glucuronide	Drug	G	inhibitor	HEK293	methotrexate	IC50 = 3 µM					Iwaki et al.	2017	28566636
OAT3	human	diclofenac-glucuronide	Drug	G	substrate	HEK293			114 µM	~1500 pmol/min/mg	7-fold at 1 µM (5 min)		Zhang et al.	2016	26714763	Uptake measured at pH 5.4
OAT3	human	diclofenac-glucuronide	Drug	G	substrate	HEK293			57 µM	158 pmol/min/mg	16-fold at 10 µM (10 min)		Huo et al.	2020	32000294
OAT4	human	diclofenac-glucuronide	Drug	G	substrate	HEK293			104 µM	~600 pmol/min/mg	8-fold at 1 µM (5 min)		Zhang et al.	2016	26714763	Uptake measured at pH 5.4
OATP1B1	human	diclofenac-glucuronide	Drug	G	substrate	HEK293			34 µM	~100 pmol/min/mg	4-fold at 1 µM (5 min)		Zhang et al.	2016	26714763	Uptake measured at pH 5.4
OATP1B3	human	diclofenac-glucuronide	Drug	G	substrate (-)	HEK293					No transport at 1 µM		Zhang et al.	2016	26714763	Uptake measured at pH 5.4
OATP2B1	human	diclofenac-glucuronide	Drug	G	substrate	HEK293			105 µM	~50 pmol/min/mg	2-fold at 1 µM (5 min)		Zhang et al.	2016	26714763	Uptake measured at pH 5.4
OAT1	human	dihydrocaffeic acid 3-glucuronide	Natural	G	inhibitor (-)	HEK293	p-aminohippuric acid	No inhibition at 10 µM					Wong et al.	2011	21538853
OAT1	human	dihydrocaffeic acid 3-glucuronide	Natural	G	substrate	HEK293					Transport at 25 µM (30 min)	14 pmol/min/mg	Wong et al.	2011	21538853
OAT2	human	dihydrocaffeic acid 3-glucuronide	Natural	G	substrate (-)	HEK293					No transport at 25 µM		Wong et al.	2011	21538853
OAT3	human	dihydrocaffeic acid 3-glucuronide	Natural	G	inhibitor (-)	HEK293	5-carboxyfluorescein	No inhibition at 10 µM					Wong et al.	2011	21538853
OAT3	human	dihydrocaffeic acid 3-glucuronide	Natural	G	substrate	HEK293					Transport at 25 µM (30 min)	33 pmol/min/mg	Wong et al.	2011	21538853
OAT4	human	dihydrocaffeic acid 3-glucuronide	Natural	G	substrate (-)	HEK293					No transport at 25 µM		Wong et al.	2011	21538853
OAT1	human	dihydrocaffeic acid 3-sulfate	Natural	S	inhibitor	HEK293	p-aminohippuric acid	25% at 10 µM					Wong et al.	2011	21538853
OAT1	human	dihydrocaffeic acid 3-sulfate	Natural	S	substrate	HEK293			77 µM	2070 pmol/min/mg	Transport at 25 µM (30 min)	128 pmol/min/mg	Wong et al.	2011	21538853
OAT2	human	dihydrocaffeic acid 3-sulfate	Natural	S	substrate (-)	HEK293					No transport at 25 µM		Wong et al.	2011	21538853
OAT3	human	dihydrocaffeic acid 3-sulfate	Natural	S	inhibitor (-)	HEK293	5-carboxyfluorescein	No inhibition at 10 µM					Wong et al.	2011	21538853
OAT3	human	dihydrocaffeic acid 3-sulfate	Natural	S	substrate	HEK293					Transport at 25 µM (30 min)	13 pmol/min/mg	Wong et al.	2011	21538853
OAT4	human	dihydrocaffeic acid 3-sulfate	Natural	S	substrate (-)	HEK293					No transport at 25 µM	<3 pmol/min/mg	Wong et al.	2011	21538853
OAT1	human	dihydrocaffeic acid 4-glucuronide	Natural	G	inhibitor (-)	HEK293	p-aminohippuric acid	No inhibition at 10 µM					Wong et al.	2011	21538853
OAT1	human	dihydrocaffeic acid 4-glucuronide	Natural	G	substrate	HEK293					Transport at 25 µM (30 min)	4 pmol/min/mg	Wong et al.	2011	21538853
OAT2	human	dihydrocaffeic acid 4-glucuronide	Natural	G	substrate (-)	HEK293					No transport at 25 µM		Wong et al.	2011	21538853
OAT3	human	dihydrocaffeic acid 4-glucuronide	Natural	G	inhibitor (-)	HEK293	5-carboxyfluorescein	No inhibition at 10 µM					Wong et al.	2011	21538853
OAT3	human	dihydrocaffeic acid 4-glucuronide	Natural	G	substrate	HEK293					Transport at 25 µM (30 min)	31 pmol/min/mg	Wong et al.	2011	21538853
OAT4	human	dihydrocaffeic acid 4-glucuronide	Natural	G	substrate (-)	HEK293					No transport at 25 µM		Wong et al.	2011	21538853
OAT1	human	dihydrocaffeic acid 4-sulfate	Natural	S	inhibitor	HEK293	p-aminohippuric acid	20% at 10 µM					Wong et al.	2011	21538853
OAT1	human	dihydrocaffeic acid 4-sulfate	Natural	S	substrate	HEK293					Transport at 25 µM (30 min)	66 pmol/min/mg	Wong et al.	2011	21538853
OAT2	human	dihydrocaffeic acid 4-sulfate	Natural	S	substrate (-)	HEK293					No transport at 25 µM		Wong et al.	2011	21538853
OAT3	human	dihydrocaffeic acid 4-sulfate	Natural	S	inhibitor (-)	HEK293	5-carboxyfluorescein	No inhibition at 10 µM					Wong et al.	2011	21538853
OAT3	human	dihydrocaffeic acid 4-sulfate	Natural	S	substrate	HEK293					Transport at 25 µM (30 min)	21 pmol/min/mg	Wong et al.	2011	21538853
OAT4	human	dihydrocaffeic acid 4-sulfate	Natural	S	substrate (-)	HEK293					No transport at 25 µM	<3 pmol/min/mg	Wong et al.	2011	21538853
OAT1	human	dihydroferulic acid 4-glucuronide	Natural	G	inhibitor (-)	HEK293	p-aminohippuric acid	No inhibition at 10 µM					Wong et al.	2011	21538853
OAT1	human	dihydroferulic acid 4-glucuronide	Natural	G	substrate (-)	HEK293					No transport at 25 µM		Wong et al.	2011	21538853
OAT2	human	dihydroferulic acid 4-glucuronide	Natural	G	substrate (-)	HEK293					No transport at 25 µM		Wong et al.	2011	21538853
OAT3	human	dihydroferulic acid 4-glucuronide	Natural	G	inhibitor	HEK293	5-carboxyfluorescein	18% at 10 µM					Wong et al.	2011	21538853
OAT3	human	dihydroferulic acid 4-glucuronide	Natural	G	substrate	HEK293					Transport at 25 µM (30 min)	16 pmol/min/mg	Wong et al.	2011	21538853
OAT4	human	dihydroferulic acid 4-glucuronide	Natural	G	substrate (-)	HEK293					No transport at 25 µM		Wong et al.	2011	21538853
OAT1	human	dihydroferulic acid 4-sulfate	Natural	S	inhibitor	HEK293	p-aminohippuric acid	19% at 10 µM					Wong et al.	2011	21538853
OAT1	human	dihydroferulic acid 4-sulfate	Natural	S	substrate	HEK293			115 µM	1530 pmol/min/mg	Transport at 25 µM (30 min)	124 pmol/min/mg	Wong et al.	2011	21538853
OAT2	human	dihydroferulic acid 4-sulfate	Natural	S	substrate (-)	HEK293					No transport at 25 µM		Wong et al.	2011	21538853
OAT3	human	dihydroferulic acid 4-sulfate	Natural	S	inhibitor	HEK293	5-carboxyfluorescein	16% at 10 µM					Wong et al.	2011	21538853
OAT3	human	dihydroferulic acid 4-sulfate	Natural	S	substrate	HEK293					Transport at 25 µM (30 min)	13 pmol/min/mg	Wong et al.	2011	21538853
OAT4	human	dihydroferulic acid 4-sulfate	Natural	S	substrate (-)	HEK293					No transport at 25 µM	<3 pmol/min/mg	Wong et al.	2011	21538853
OATP1B1	human	dihydrotestosterone-glucuronide	Endogenous	G	substrate	HEK293			71 µM	1 pmol/min/mg	2-fold at 10 µM (5 min)		Li et al.	2020	32587096
OATP1B3	human	dihydrotestosterone-glucuronide	Endogenous	G	substrate	HEK293			70 µM	3 pmol/min/mg	6-fold at 10 µM (5 min)		Li et al.	2020	32587096
OATP2B1	human	dihydrotestosterone-glucuronide	Endogenous	G	substrate (-)	MDCK					No transport at 10 µM		Li et al.	2020	32587096
SOAT	human	dihydrotestosterone-sulfate	Endogenous	S	substrate	HEK293					11-fold at 10 µM (10 min)	32 pmol/min/mg	Grosser et al.	2018	28951227
Oatp1a1	rat	E3040-glucuronide	Drug	G	inhibitor	COS	estradiol-17-glucuronide	29% at 100 µM					Kouzuki et al.	2000	10640286
Oatp1a1	rat	E3040-glucuronide	Drug	G	substrate (-)	COS					No transport at 10 µM		Kouzuki et al.	1999	9918568
OATP1B1	human	E3040-glucuronide	Drug	G	substrate	MDCK expressing MRP2					40-fold higher transcellular transport at 0.5 µM (120 min)		Hirouchi et al.	2009	19628752
Oatp1c1	rat	E3040-glucuronide	Drug	G	substrate	HEK293					5-fold (concentration not specified)		Sugiyama et al.	2003	12923172
Oatp1a1	rat	E3040-sulfate	Drug	S	inhibitor	COS	estradiol-17-glucuronide	69% at 100 µM					Kouzuki et al.	2000	10640286
Oatp1a1	rat	E3040-sulfate	Drug	S	substrate	COS					3-fold at 2 µM (5 min)		Kouzuki et al.	1999	9918568
Oatp1c1	rat	E3040-sulfate	Drug	S	substrate	HEK293					3-fold (concentration not specified)		Sugiyama et al.	2003	12923172
OAT1	human	edaravone-sulfate	Drug	S	substrate	HEK293			11 µM	323 pmol/min/mg	17-fold at 0.1 µM (10 min)		Mizuno et al.	2007	17502342
OAT3	human	edaravone-sulfate	Drug	S	substrate	HEK293			15 µM	359 pmol/min/mg	16-fold at 0.1 µM (10 min)		Mizuno et al.	2007	17502342
OAT1	human	enoxolone-3-glucuronide	Natural	G	substrate	HEK293			49 µM	~200 pmol/min/mg	6-fold at 20 µM (5 min)		Makino et al.	2012	22543032
OAT3	human	enoxolone-3-glucuronide	Natural	G	substrate	HEK293			30 µM	~120 pmol/min/mg	5-fold at 20 µM (5 min)		Makino et al.	2012	22543032
OATP4C1	human	enoxolone-3-glucuronide	Natural	G	substrate	HEK293			42 µM	~120 pmol/min/mg	8-fold at 20 µM (5 min)		Makino et al.	2012	22543032
NTCP	human	enoxolone-di-glucuronide	Natural	G	substrate (-)	HEK293					No transport at 20 µM		Dong et al.	2018	29908072
Ntcp	rat	enoxolone-di-glucuronide	Natural	G	substrate (-)	HEK293					No transport at 20 µM		Dong et al.	2018	29908072
OAT2	human	enoxolone-di-glucuronide	Natural	G	substrate (-)	HEK293					No transport at 20 µM		Dong et al.	2018	29908072
Oat2	rat	enoxolone-di-glucuronide	Natural	G	substrate (-)	HEK293					No transport at 20 µM		Dong et al.	2018	29908072
Oatp1a1	rat	enoxolone-di-glucuronide	Natural	G	substrate (-)	HEK293					No transport at 20 µM		Dong et al.	2018	29908072
OATP1B1	human	enoxolone-di-glucuronide	Natural	G	inhibitor	HEK293	estradiol-17-glucuronide	Ki = 15 µM					Dong et al.	2018	29908072
OATP1B1	human	enoxolone-di-glucuronide	Natural	G	substrate	HEK293			22 µM	17 pmol/min/mg	6-fold at 20 µM (10 min)		Dong et al.	2018	29908072
Oatp1b2	rat	enoxolone-di-glucuronide	Natural	G	inhibitor	HEK293	estradiol-17-glucuronide	Ki = 40 µM					Dong et al.	2018	29908072
Oatp1b2	rat	enoxolone-di-glucuronide	Natural	G	substrate	HEK293			18 µM	36 pmol/min/mg	12-fold at 20 µM (10 min)		Dong et al.	2018	29908072
OATP1B3	human	enoxolone-di-glucuronide	Natural	G	inhibitor	HEK293	estradiol-17-glucuronide	Ki = 8 µM					Dong et al.	2018	29908072
OATP1B3	human	enoxolone-di-glucuronide	Natural	G	substrate	HEK293			18 µM	12 pmol/min/mg	7-fold at 20 µM (10 min)		Dong et al.	2018	29908072
OATP2B1	human	enoxolone-di-glucuronide	Natural	G	inhibitor	HEK293	estrone-sulfate	IC50 = 126 µM					Wen et al.	2016	25858254
OATP2B1	human	enoxolone-di-glucuronide	Natural	G	inhibitor	HEK293	estrone-sulfate	IC50 = 32 µM					Iijima et al.	2018	29248449
OATP2B1	human	enoxolone-di-glucuronide	Natural	G	substrate (-)	HEK293					No transport at 20 µM		Dong et al.	2018	29908072
OCT1	human	enoxolone-di-glucuronide	Natural	G	substrate (-)	HEK293					No transport at 20 µM		Dong et al.	2018	29908072
Oct1	rat	enoxolone-di-glucuronide	Natural	G	substrate (-)	HEK293					No transport at 20 µM		Dong et al.	2018	29908072
OCT3	human	enoxolone-di-glucuronide	Natural	G	substrate (-)	HEK293					No transport at 20 µM		Dong et al.	2018	29908072
Oct3	rat	enoxolone-di-glucuronide	Natural	G	substrate (-)	HEK293					No transport at 20 µM		Dong et al.	2018	29908072
Octn2	rat	enoxolone-di-glucuronide	Natural	G	substrate (-)	HEK293					No transport at 20 µM		Dong et al.	2018	29908072
OAT1	human	epacadostat-glucuronide	Drug	G	inhibitor (-)	CHO	p-aminohippuric acid	No inhibition at 300 µM					Zhang et al.	2017	28283500
OAT3	human	epacadostat-glucuronide	Drug	G	inhibitor (-)	HEK293	estrone-sulfate	IC50 > 300 µM					Zhang et al.	2017	28283500
OATP1B1	human	epacadostat-glucuronide	Drug	G	inhibitor	CHO	estrone-sulfate	IC50 = 262 µM					Zhang et al.	2017	28283500
OATP1B1	human	epacadostat-glucuronide	Drug	G	substrate	CHO					2-fold at 10 µM (5 min)	6 pmol/min/mg	Zhang et al.	2017	28283500
OATP1B3	human	epacadostat-glucuronide	Drug	G	inhibitor	CHO	estradiol-17-glucuronide	IC50 = 27 µM					Zhang et al.	2017	28283500
OATP1B3	human	epacadostat-glucuronide	Drug	G	substrate	CHO					8-fold at 10 µM (5 min)	40 pmol/min/mg	Zhang et al.	2017	28283500
OCT2	human	epacadostat-glucuronide	Drug	G	inhibitor (-)	CHO	metformin	No inhibition at 300 µM					Zhang et al.	2017	28283500
NTCP	human	epiallopregnanolone-sulfate	Endogenous	S	inhibitor	Xenopus laevis oocytes	taurocholate	Ki = 6 µM					Abu-Hayyeh et al.	2010	20177056
NTCP	human	epiallopregnanolone-sulfate	Endogenous	S	substrate	Xenopus laevis oocytes					6-fold at 30 µM (60 min)		Abu-Hayyeh et al.	2010	20177056
SOAT	human	epiandrosterone-sulfate	Endogenous	S	substrate	HEK293					35-fold at 10 µM (10 min)	230 pmol/min/mg	Grosser et al.	2018	28951227
SOAT	human	epitestosterone-sulfate	Endogenous	S	substrate	HEK293					5-fold at 10 µM (10 min)	5 pmol/min/mg	Grosser et al.	2018	28951227
LST-3TM12 (SLCO1B3/7)	human	estradiol-17-glucuronide	Endogenous	G	substrate	Hela			33 µM	30 pmol/min/mg	3-fold at 0.0001 µM (10 min)		Malagnino et al.	2018	29248594	No transport in isoform 2 transfected
NPT4	human	estradiol-17-glucuronide	Endogenous	G	substrate (-)	Xenopus laevis oocytes					No transport at 0.05 µM		Jutabha et al.	2010	20810651
NTCP	human	estradiol-17-glucuronide	Endogenous	G	substrate (-)	HEK293					No transport at 1 µM		Bi et al.	2019	30975793
Oat1	rat	estradiol-17-glucuronide	Endogenous	G	inhibitor (-)	LLC-PK1	p-aminohippuric acid	No inhibition at 300 µM					Sugiyama et al.	2001	11408557
Oat1	rat	estradiol-17-glucuronide	Endogenous	G	inhibitor (-)	LLC-PK1	p-aminohippuric acid	No inhibition at 100 µM					Nagata et al.	2002	11961115
OAT2	human	estradiol-17-glucuronide	Endogenous	G	substrate (-)	HEK293					No transport at 1 µM		Bi et al.	2019	30975793
Oat3	rat	estradiol-17-glucuronide	Endogenous	G	inhibitor	LLC-PK1	benzylpenicillin	IC50 = 36 µM					Nagata et al.	2002	11961115
Oat3	rat	estradiol-17-glucuronide	Endogenous	G	substrate	LLC-PK1			8 µM	~13 pmol/min/mg	6-fold at 0.15 µM (5 min)		Sugiyama et al.	2001	11408557
Oat3	mouse	estradiol-17-glucuronide	Endogenous	G	substrate	Xenopus laevis oocytes					17-fold at 0.04 µM (60 min)		Ohtsuki et al.	2004	14762099
OAT3	cynomolgus monkey	estradiol-17-glucuronide	Endogenous	G	substrate	HEK293					3-fold at 1 µM (10 min)		Tahara et al.	2005	15846473
Oat5	mouse	estradiol-17-glucuronide	Endogenous	G	substrate (-)	Xenopus laevis oocytes					No transport at 5 µM		Kwak et al.	2005	16150593
Oatp1a1	rat	estradiol-17-glucuronide	Endogenous	G	inhibitor	Xenopus laevis oocytes	ouabain	84% at 100 µM					Bossuyt et al.	1996	8786566
Oatp1a1	rat	estradiol-17-glucuronide	Endogenous	G	substrate	HeLa			3 µM	~10 pmol/min/mg	3-fold at 20 µM (30 min)		Kanai et al.	1996	8779894
Oatp1a1	rat	estradiol-17-glucuronide	Endogenous	G	substrate	Xenopus laevis oocytes					2-fold at 1 µM (20 min)	0.008 pmol/min/oocyte	Bossuyt et al.	1996	8786566
Oatp1a1	rat	estradiol-17-glucuronide	Endogenous	G	substrate	COS			11 µM	320 pmol/min/mg			Ishizuka et al.	1998	9765319
Oatp1a1	rat	estradiol-17-glucuronide	Endogenous	G	substrate	COS			20 µM	0.2 nmol/min/mg	5-fold at 1 µM (5 min)		Kouzuki et al.	1999	9918568
Oatp1a1	rat	estradiol-17-glucuronide	Endogenous	G	substrate	CHO			4 µM	246 pmol/min/mg			Eckhardt et al.	1999	10198348
Oatp1a1	rat	estradiol-17-glucuronide	Endogenous	G	substrate	Xenopus laevis oocytes					64-fold at 2 µM (15 min)	0.1 pmol/min/mg	Fattinger et al.	2000	10869292
Oatp1a1	mouse	estradiol-17-glucuronide	Endogenous	G	substrate	Xenopus laevis oocytes			5 µM	~0.3 pmol/min/oocyte	14-fold at 0.2 µM (30 min)		Isern et al.	2001	11267661
Oatp1a1	rat	estradiol-17-glucuronide	Endogenous	G	substrate	LLC-PK1			3 µM		5-fold at 0.15 µM (5 min)		Sugiyama et al.	2001	11408557
Oatp1a1	rat	estradiol-17-glucuronide	Endogenous	G	substrate	LLC-PK1			11 µM	114 pmol/min/mg			Shitara et al.	2002	11883641
Oatp1a1	rat	estradiol-17-glucuronide	Endogenous	G	substrate	LLC-PK1			2 µM	5 pmol/min/mg	5-fold at 0.2 µM (5 min)		Kusuhara et al.	2003	12751626
OATP1A2	human	estradiol-17-glucuronide	Endogenous	G	substrate (-)	Xenopus laevis oocytes					No transport at 10 µM		Kullak-Ublick et al.	2001	11159893
Oatp1a3	rat	estradiol-17-glucuronide	Endogenous	G	substrate	MDCK			35 µM	3 pmol/min/mg	2-fold at 0.01 µM (30 min)		Takeuchi et al.	2001	11561088
Oatp1a4	rat	estradiol-17-glucuronide	Endogenous	G	inhibitor	LLC-PK1	digoxin	50% at 100 µM					Sugiyama et al.	2002	11792694
Oatp1a4	rat	estradiol-17-glucuronide	Endogenous	G	substrate	Xenopus laevis oocytes			3 µM				Noé et al.	1997	9294213
Oatp1a4	rat	estradiol-17-glucuronide	Endogenous	G	substrate	Xenopus laevis oocytes					3-fold at 1 µM (60 min)	0.007 pmol/min/oocyte	Kakyo et al.	1999	10094486
Oatp1a4	rat	estradiol-17-glucuronide	Endogenous	G	substrate	Xenopus laevis oocytes					12-fold at 2 µM (15 min)	0.012 pmol/min/mg	Fattinger et al.	2000	10869292
Oatp1a4	rat	estradiol-17-glucuronide	Endogenous	G	substrate	LLC-PK1			17 µM	~6 pmol/min/mg	2-fold at 0.15 µM (5 min)		Sugiyama et al.	2001	11408557
Oatp1a5	rat	estradiol-17-glucuronide	Endogenous	G	substrate	Xenopus laevis oocytes			39 µM	~0.9 pmol/min/oocyte	8-fold at 100 µM (20 min)		Cattori et al.	2001	11713643
OATP1B1	human	estradiol-17-glucuronide	Endogenous	G	inhibitor	HEK293	estrone-sulfate	Ki = 4 µM					Tamai et al.	2001	11683238
OATP1B1	human	estradiol-17-glucuronide	Endogenous	G	inhibitor	CHO	fluorescein	74% at 10 µM					De Bruyn et al.	2013	23571415
OATP1B1	human	estradiol-17-glucuronide	Endogenous	G	inhibitor	HEK293	estrone-sulfate	IC50 = 17 µM					Izumi et al.	2013	23920221
OATP1B1	human	estradiol-17-glucuronide	Endogenous	G	substrate	Xenopus laevis oocytes					13-fold at 0.8 µM (60 min)	0.03 pmol/min/oocyte	Abe et al.	1999	10358072
OATP1B1	human	estradiol-17-glucuronide	Endogenous	G	substrate	HEK293			8.2 µM	48 pmol/min/mg	20-fold at 1 µM (10 min)		König et al.	2000	10644574
OATP1B1	human	estradiol-17-glucuronide	Endogenous	G	substrate	HEK293					Tested at 0.045 µM (30min)		Tamai et al.	2000	10873595
OATP1B1	human	estradiol-17-glucuronide	Endogenous	G	substrate	HEK293			8.2 µM				Cui et al.	2001	11134001
OATP1B1	human	estradiol-17-glucuronide	Endogenous	G	substrate	Xenopus laevis oocytes					6-fold at 10 µM (30min)	0.1 pmol/min/oocyte	Kullak-Ublick et al.	2001	11159893
OATP1B1	human	estradiol-17-glucuronide	Endogenous	G	substrate	Xenopus laevis oocytes			14 µM	~0.03 pmol/min/oocyte	7-fold at 10 µM (60min)		Nakai et al.	2001	11356905
OATP1B1	human	estradiol-17-glucuronide	Endogenous	G	substrate	HeLa			5 µM	112 pmol/min/mg	15-fold at 0.5 µM (3 min)		Tirona et al.	2001	11477075
OATP1B1	human	estradiol-17-glucuronide	Endogenous	G	substrate	HEK293			4 µM	4 pmol/min/mg	4-fold at 0.06 µM (30min)		Tamai et al.	2001	11683238
OATP1B1	human	estradiol-17-glucuronide	Endogenous	G	substrate	MDCK expressing MRP2			28 µM	560 pmol/min/mg	10-fold higher transcellular transport at 1 µM (120 min)	11 pmol/min/mg	Sasaki et al.	2002	11748225
OATP1B1	human	estradiol-17-glucuronide	Endogenous	G	substrate	HEK293			8 µM	131 pmol/min/mg			Hirano et al.	2004	15159445
OATP1B1	human	estradiol-17-glucuronide	Endogenous	G	substrate	LLC-PK1 expressing MRP2					25-fold higher transcellular transport at 1 µM (60 min)		Spears et al.	2005	15652233
OATP1B1	human	estradiol-17-glucuronide	Endogenous	G	substrate	MDCK expressing MRP2					25-fold higher transcellular transport at 0.5 µM (180 min)		Matsushima et al.	2005	15901800
OATP1B1	human	estradiol-17-glucuronide	Endogenous	G	substrate	HEK293			3 µM		11-fold 0.1 µM (20 min)		Yamazaki et al.	2005	16316932
OATP1B1	human	estradiol-17-glucuronide	Endogenous	G	substrate	MDCK expressing MRP2					6-fold higher transcellular transport at 0.1 µM (120 min)		Yamada et al.	2007	17823233
OATP1B1	human	estradiol-17-glucuronide	Endogenous	G	substrate	MDCK expressing BCRP					5-fold higher transcellular transport at 0.1 µM (120 min)		Yamada et al.	2007	17823233
OATP1B1	human	estradiol-17-glucuronide	Endogenous	G	substrate	MDCK expressing MRP2					6-fold higher transcellular transport at 0.1 µM (180 min)		Ishiguro et al.	2008	18180273
OATP1B1	human	estradiol-17-glucuronide	Endogenous	G	substrate	HEK293			6 µM	135 pmol/min/mg			Miyagawa et al.	2009	19244099
OATP1B1	human	estradiol-17-glucuronide	Endogenous	G	substrate	Hela					7-fold at 0.5 µM (10 min)		Meyer zu Schwabedissen et al.	2009	19400585
OATP1B1	human	estradiol-17-glucuronide	Endogenous	G	substrate	MDCK expressing MRP2					26-fold higher transcellular transport at 0.3 µM (120 min)		Hirouchi et al.	2009	19628752
OATP1B1	human	estradiol-17-glucuronide	Endogenous	G	substrate	HEK293			6 µM	460 pmol/min/mg	20-fold at 1 µM (2 min)		Sharma et al.	2010	19919292
OATP1B1	human	estradiol-17-glucuronide	Endogenous	G	substrate	HEK293					45-fold at 1 µM (5 min)		Han et al.	2010	20360302
OATP1B1	human	estradiol-17-glucuronide	Endogenous	G	substrate	HEK293			5 µM	228 pmol/min/mg			Weaver et al.	2010	20821001
OATP1B1	human	estradiol-17-glucuronide	Endogenous	G	substrate	CHO			7 µM	175 pmol/min/mg			Roth et al.	2011	21846839
OATP1B1	human	estradiol-17-glucuronide	Endogenous	G	substrate	HEK293			13 µM	1 pmol/min/mg	8-fold at 0.5 µM (5 min)		Karlgren et al.	2012	21861202
OATP1B1	human	estradiol-17-glucuronide	Endogenous	G	substrate	HEK293					4-fold at 1 µM (10 min)		Chae et al.	2012	22147445
OATP1B1	human	estradiol-17-glucuronide	Endogenous	G	substrate	HEK293			6 µM	436 pmol/min/mg	16-fold at 1 µM (2 min)		Sharma et al.	2012	22538052
OATP1B1	human	estradiol-17-glucuronide	Endogenous	G	substrate	HEK293			12 µM	15 pmol/min/mg	13-fold at 0.5 µM (5 min)		Karlgren et al.	2012	22541068
OATP1B1	cynomolgus monkey	estradiol-17-glucuronide	Endogenous	G	substrate	HEK293					18-fold at 1 µM (1.5 min)	15 pmol/min/mg	Shen et al.	2013	23297161
OATP1B1	human	estradiol-17-glucuronide	Endogenous	G	substrate	HEK293					35-fold at 1 µM (1.5 min)	29 pmol/min/mg	Shen et al.	2013	23297161
OATP1B1	human	estradiol-17-glucuronide	Endogenous	G	substrate	HEK293					110-fold at 0.1 µM (15 min)		Zimmerman et al.	2013	23340295
OATP1B1	human	estradiol-17-glucuronide	Endogenous	G	substrate	HEK293			8 µM	250 pmol/min/mg	58-fold at 0.1 µM (5 min)		Izumi et al.	2013	23920221
OATP1B1	human	estradiol-17-glucuronide	Endogenous	G	substrate	HEK293					9-fold at 2 µM (5 min)	4 pmol/min/mg	Kulmatycki et al.	2015	25740267
OATP1B1	human	estradiol-17-glucuronide	Endogenous	G	substrate	HEK293			9 µM	33 pmol/min/mg			Gruetz et al.	2016	27594653
OATP1B1	human	estradiol-17-glucuronide	Endogenous	G	substrate	HEK293					4-fold at 0.1 µM (15 min)	5 pmol/min/mg	Bins et al.	2017	28371445
OATP1B1	human	estradiol-17-glucuronide	Endogenous	G	substrate	HEK293					423-fold at 1 µM (2-4 min)		Bi et al.	2019	30975793
OATP1B1	human	estradiol-17-glucuronide	Endogenous	G	substrate	HEK293					38-fold at 20 µM (10 min)	35 pmol/min/mg	Ren et al.	2020	32305507
OATP1B1	human	estradiol-17-glucuronide	Endogenous	G	substrate	HEK293					22-fold at 1 µM (2 min)		Li et al.	2020	32587096
Oatp1b2	rat	estradiol-17-glucuronide	Endogenous	G	substrate	Xenopus laevis oocytes					23-fold at 0.2 µM (10 min)		Cattori et al.	2000	10838093
Oatp1b2	rat	estradiol-17-glucuronide	Endogenous	G	substrate	Xenopus laevis oocytes			32 µM	~0.5 pmol/min/oocyte	8-fold at 50 µM (20 min)		Cattori et al.	2001	11713643
Oatp1b2	mouse	estradiol-17-glucuronide	Endogenous	G	substrate	Hela					2-fold at 0.5 µM (10 min)		Meyer zu Schwabedissen et al.	2009	19400585
Oatp1b2	rat	estradiol-17-glucuronide	Endogenous	G	substrate	Hela					23-fold at 0.5 µM (10 min)		Meyer zu Schwabedissen et al.	2009	19400585
Oatp1b2	mouse	estradiol-17-glucuronide	Endogenous	G	substrate	HEK293					15-fold at 0.1 µM (15 min)	27 pmol/min/mg	Bins et al.	2017	28371445
OATP1B3	human	estradiol-17-glucuronide	Endogenous	G	inhibitor	CHO	fluorescein	43% at 10 µM					De Bruyn et al.	2013	23571415
OATP1B3	human	estradiol-17-glucuronide	Endogenous	G	substrate	HEK293			5.4 µM	>3 pmol/min/mg	7-fold at 5 µM		König et al.	2000	10779507
OATP1B3	human	estradiol-17-glucuronide	Endogenous	G	substrate	HEK293			5.4 µM				Cui et al.	2001	11134001
OATP1B3	human	estradiol-17-glucuronide	Endogenous	G	substrate	Xenopus laevis oocytes					3-fold at 10 µM (30min)	0.04 pmol/min/oocyte	Kullak-Ublick et al.	2001	11159893
OATP1B3	human	estradiol-17-glucuronide	Endogenous	G	substrate	MDCK expressing MRP2					4-fold higher transcellular transport at 5 µM (30 min)	440 pmol/min/mg	Cui et al.	2001	11641421
OATP1B3	human	estradiol-17-glucuronide	Endogenous	G	substrate	HEK293			25 µM	57 pmol/min/mg			Hirano et al.	2004	15159445
OATP1B3	human	estradiol-17-glucuronide	Endogenous	G	substrate	Hela					3-fold at 0.5 µM (10 min)		Meyer zu Schwabedissen et al.	2009	19400585
OATP1B3	human	estradiol-17-glucuronide	Endogenous	G	substrate	HEK293					4-fold at 1 µM (5 min)		Han et al.	2010	20360302
OATP1B3	human	estradiol-17-glucuronide	Endogenous	G	substrate	CHO			16 µM	280 pmol/min/mg			Roth et al.	2011	21846839
OATP1B3	human	estradiol-17-glucuronide	Endogenous	G	substrate	HEK293			12 µM	10 pmol/min/mg	7-fold at 1 µM (5 min)		Hagos et al.	2012	22875277
OATP1B3	human	estradiol-17-glucuronide	Endogenous	G	substrate	HEK293					3-fold at 1 µM (1.5 min)	1 pmol/min/mg	Shen et al.	2013	23297161
OATP1B3	cynomolgus monkey	estradiol-17-glucuronide	Endogenous	G	substrate	HEK293					11-fold at 1 µM (1.5 min)	8 pmol/min/mg	Shen et al.	2013	23297161
OATP1B3	human	estradiol-17-glucuronide	Endogenous	G	substrate	HEK293			12 µM	103 pmol/min/mg			Zhang et al.	2013	23327877
OATP1B3	human	estradiol-17-glucuronide	Endogenous	G	substrate	HEK293					10-fold at 0.1 µM (15 min)		Zimmerman et al.	2013	23340295
OATP1B3	human	estradiol-17-glucuronide	Endogenous	G	substrate	HEK293					10-fold at 2 µM (5 min)	4 pmol/min/mg	Kulmatycki et al.	2015	25740267
OATP1B3	human	estradiol-17-glucuronide	Endogenous	G	substrate	Hela					3-fold at 0.0001 µM (10 min)		Malagnino et al.	2018	29248594
OATP1B3	human	estradiol-17-glucuronide	Endogenous	G	substrate	HEK293					68-fold at 1 µM (2-4 min)		Bi et al.	2019	30975793
OATP1B3	human	estradiol-17-glucuronide	Endogenous	G	substrate	HEK293					6-fold at 30 µM (10 min)	14 pmol/min/mg	Ren et al.	2020	32305507
OATP1B3	human	estradiol-17-glucuronide	Endogenous	G	substrate	HEK293					12-fold at 1 µM (2 min)	9 pmol/min/mg	Li et al.	2020	32587096
OATP1B3	human	estradiol-17-glucuronide	Endogenous	G	substrate (-)	MDCK expressing MRP2					No transport at 0.1 µM		Ishiguro et al.	2008	18180273
OATP1B7	human	estradiol-17-glucuronide	Endogenous	G	substrate (-)	Hela					No transport at 0.0001 µM		Malagnino et al.	2018	29248594
Oatp1c1	mouse	estradiol-17-glucuronide	Endogenous	G	inhibitor	HEK293	thyroxine	IC50 = ~100 µM					Tohyama et al.	2004	15166123
Oatp1c1	rat	estradiol-17-glucuronide	Endogenous	G	inhibitor	HEK293	thyroxine	IC50 = 81 µM					Westholm et al.	2009	19819953
OATP1C1	human	estradiol-17-glucuronide	Endogenous	G	substrate	Xenopus laevis oocytes					2-fold at 0.5 µM (3 min)	1 pmol/min/mg	Pizzagalli et al.	2002	12351693
Oatp1c1	rat	estradiol-17-glucuronide	Endogenous	G	substrate	HEK293			11 µM	93 pmol/min/mg	21-fold (concentration not specified)		Sugiyama et al.	2003	12923172
Oatp1c1	mouse	estradiol-17-glucuronide	Endogenous	G	substrate	HEK293			24 µM	96 pmol/min/mg	3-fold at 1 µM (15 min)		Tohyama et al.	2004	15166123
Oatp1c1	rat	estradiol-17-glucuronide	Endogenous	G	substrate	HEK293			1 µM and 22 µM	~100 pmol/min/mg	9-fold at 0.06 µM (10 min)		Westholm et al.	2009	19819953
OATP1C1	human	estradiol-17-glucuronide	Endogenous	G	substrate (-)	Xenopus laevis oocytes					No transport at 0.5 µM		Pizzagalli et al.	2002	12351693
OATP2B1	human	estradiol-17-glucuronide	Endogenous	G	inhibitor (-)	HEK293	estrone-sulfate	0% at 100 µM					Tamai et al.	2001	11683238
OATP2B1	human	estradiol-17-glucuronide	Endogenous	G	substrate	HEK293					7-fold at 1 µM (5 min)		Han et al.	2010	20360302
OATP2B1	human	estradiol-17-glucuronide	Endogenous	G	substrate (-)	HEK293					No transport at 0.045 µM (30min)		Tamai et al.	2000	10873595
OATP2B1	human	estradiol-17-glucuronide	Endogenous	G	substrate (-)	Xenopus laevis oocytes					No transport at 10 µM		Kullak-Ublick et al.	2001	11159893
OATP2B1	human	estradiol-17-glucuronide	Endogenous	G	substrate (-)	HEK293					No transport at 0.06 µM		Tamai et al.	2001	11683238
OATP2B1	human	estradiol-17-glucuronide	Endogenous	G	substrate (-)	HEK293					No transport at 0.006 µM in pH 5.0 or pH 7.4		Nozawa et al.	2004	14610227
OATP2B1	human	estradiol-17-glucuronide	Endogenous	G	substrate (-)	MDCK expressing BCRP							Grube et al.	2007	17020956
OATP2B1	human	estradiol-17-glucuronide	Endogenous	G	substrate (-)	HEK293					No transport at 1 µM		Shen et al.	2013	23297161
OATP2B1	cynomolgus monkey	estradiol-17-glucuronide	Endogenous	G	substrate (-)	HEK293					No transport at 1 µM		Shen et al.	2013	23297161
OATP2B1	human	estradiol-17-glucuronide	Endogenous	G	substrate (-)	HEK293					No transport at 1 µM		Bi et al.	2019	30975793
Oatp3	rat	estradiol-17-glucuronide	Endogenous	G	substrate	LLC-PK1			1 µM	4 pmol/min/mg	4-fold at 0.2 µM (5 min)		Kusuhara et al.	2003	12751626
OATP3A1	human	estradiol-17-glucuronide	Endogenous	G	substrate (-)	HEK293					No transport at 0.045 µM (30min)		Tamai et al.	2000	10873595
OATP4A1	human	estradiol-17-glucuronide	Endogenous	G	substrate	HEK293					Tested at 0.045 µM (30min)		Tamai et al.	2000	10873595
OCT1	human	estradiol-17-glucuronide	Endogenous	G	substrate (-)	HEK293					No transport at 1 µM		Bi et al.	2019	30975793
OST-alpha/beta	human	estradiol-17-glucuronide	Endogenous	G	substrate (-)	Xenopus laevis oocytes					No transport at 0.06 µM		Seward et al.	2003	12719432
Ost-alpha/beta	mouse	estradiol-17-glucuronide	Endogenous	G	substrate (-)	Xenopus laevis oocytes					No transport at 0.06 µM		Seward et al.	2003	12719432
SLC22A24	human	estradiol-17-glucuronide	Endogenous	G	inhibitor	HEK293	taurocholate	60% at 100 µM					Wah Yee et al.	2019	31553721
SLC22A24	human	estradiol-17-glucuronide	Endogenous	G	substrate	HEK293			18 µM	~600 pmol/min/mg	concentration not reported		Wah Yee et al.	2019	31553721
SOAT	human	estradiol-17-glucuronide	Endogenous	G	substrate (-)	HEK293					No transport at 1 µM		Geyer et al.	2007	17491011
OATP1B1	human	estradiol-17-glucuronide-3-sulfate	Endogenous	GS	inhibitor	HEK293	estrone-sulfate	60% at 100 µM					Tamai et al.	2001	11683238
OATP2B1	human	estradiol-17-glucuronide-3-sulfate	Endogenous	GS	inhibitor (-)	HEK293	estrone-sulfate	0% at 100 µM					Tamai et al.	2001	11683238
Oatp1a1	rat	estradiol-17-sulfate	Endogenous	S	inhibitor	HeLa	estradiol-17-glucuronide	Ki = 1 µM					Kanai et al.	1996	8779894
SOAT	human	estradiol-17-sulfate	Endogenous	S	inhibitor	HEK293	dehydroepiandrosterone-sulfate	98% at 250 µM					Grosser et al.	2018	28951227
SOAT	human	estradiol-17-sulfate	Endogenous	S	substrate	HEK293					Transport at 10 µM		Grosser et al.	2018	28951227
OAT4	human	estradiol-3,17-di-sulfate	Endogenous	S	inhibitor	BeWo	estrone-sulfate	66% at 5 µM					Zhou et al.	2006	16257192
SOAT	human	estradiol-3-17-disulfate	Endogenous	S	inhibitor	HEK293	dehydroepiandrosterone-sulfate	IC50 = 133 µM					Grosser et al.	2016	27033324
SOAT	human	estradiol-3-17-disulfate	Endogenous	S	inhibitor	HEK293	dehydroepiandrosterone-sulfate	76% at 250 µM					Grosser et al.	2018	28951227
OAT4	human	estradiol-3-glucuronide	Endogenous	G	inhibitor (-)	Xenopus laevis oocytes	estrone-sulfate	0% at 5 µM					Cha et al.	2000	10660625
Oat5	rat	estradiol-3-glucuronide	Endogenous	G	inhibitor (-)	Xenopus laevis oocytes		No inhibition at 100 µM					Anzai et al.	2005	16079298
Oat5	mouse	estradiol-3-glucuronide	Endogenous	G	inhibitor (-)	Xenopus laevis oocytes		estrone-sulfate					Kwak et al.	2005	16150593
OAT7	human	estradiol-3-glucuronide	Endogenous	G	inhibitor (-)	Xenopus laevis oocytes	estrone-sulfate	6% at 100 µM					Shin et al.	2007	17393504
Oatp1a1	rat	estradiol-3-glucuronide	Endogenous	G	inhibitor	HeLa	estradiol-17-glucuronide	Ki = 10 µM					Kanai et al.	1996	8779894
Oatp1a1	rat	estradiol-3-glucuronide	Endogenous	G	inhibitor	Xenopus laevis oocytes	ouabain	73% at 100 µM					Bossuyt et al.	1996	8786566
Oatp1c1	rat	estradiol-3-glucuronide	Endogenous	G	inhibitor (-)	HEK293	thyroxine	No inhibition at 100 µM					Westholm et al.	2009	19819953
SLC22A24	human	estradiol-3-glucuronide	Endogenous	G	inhibitor	HEK293	taurocholate	49% at 100 µM					Wah Yee et al.	2019	31553721
ASBT	human	estradiol-3-sulfate	Endogenous	S	inhibitor	COS	taurocholate	20% at 100 µM					Craddock et al.	1998	9458785
ASBT	human	estradiol-3-sulfate	Endogenous	S	inhibitor	COS	taurocholate	40% at 100 µM					Lionarons et al.	2012	22669917
NPT4	human	estradiol-3-sulfate	Endogenous	S	inhibitor	Xenopus laevis oocytes	p-aminohippuric acid	94% at 1000 µM				0.005 pmol/min/oocyte	Jutabha et al.	2010	20810651
Ntcp	rat	estradiol-3-sulfate	Endogenous	S	inhibitor	CHO	taurocholate	95% at 68 µM					Schroeder et al.	1998	9486191
Oat3	mouse	estradiol-3-sulfate	Endogenous	S	inhibitor	Xenopus laevis oocytes	benzylpenicillin	34% at 5 µM					Ohtsuki et al.	2004	14762099
OAT4	human	estradiol-3-sulfate	Endogenous	S	inhibitor	BeWo	estrone-sulfate	57% at 5 µM					Zhou et al.	2006	16257192
Oatp1a1	rat	estradiol-3-sulfate	Endogenous	S	inhibitor	HeLa	estradiol-17-glucuronide	Ki = 1 µM					Kanai et al.	1996	8779894
OATP1A2	human	estradiol-3-sulfate	Endogenous	S	inhibitor	Xenopus laevis oocytes	dehydroepiandrosterone-sulfate	93% at 100 µM					Kullak-Ublick et al.	1998	9539145
OATP1B1	human	estradiol-3-sulfate	Endogenous	S	inhibitor	HEK293	estrone-sulfate	88% at 100 µM					Tamai et al.	2001	11683238
OATP1B1	human	estradiol-3-sulfate	Endogenous	S	inhibitor	CHO	fluorescein	47% at 10 µM					De Bruyn et al.	2013	23571415
OATP1B1	human	estradiol-3-sulfate	Endogenous	S	inhibitor	HEK293	rosuvastatin	IC50 = 0.14 µM					Zhang et al.	2019	31039308
OATP1B1	cynomolgus monkey	estradiol-3-sulfate	Endogenous	S	inhibitor	HEK293	rosuvastatin	IC50 = 0.23 µM					Zhang et al.	2019	31039308
OATP1B3	human	estradiol-3-sulfate	Endogenous	S	inhibitor	HEK293	rosuvastatin	IC50 = 21 µM					Zhang et al.	2019	31039308
OATP1B3	cynomolgus monkey	estradiol-3-sulfate	Endogenous	S	inhibitor	HEK293	rosuvastatin	IC50 = 23 µM					Zhang et al.	2019	31039308
OATP1B3	human	estradiol-3-sulfate	Endogenous	S	inhibitor (-)	CHO	fluorescein	No inhibition at 10 µM					De Bruyn et al.	2013	23571415
OATP2B1	human	estradiol-3-sulfate	Endogenous	S	inhibitor	HEK293	estrone-sulfate	68% at 100 µM					Tamai et al.	2001	11683238
OATP2B1	human	estradiol-3-sulfate	Endogenous	S	substrate	HEK293					94-fold at 5 µM (10 min)	146 pmol/min/mg	Bednarczyk et al.	2020	32189541
SOAT	human	estradiol-3-sulfate	Endogenous	S	inhibitor	HEK293	dehydroepiandrosterone-sulfate	IC50 = 146 µM					Grosser et al.	2016	27033324
SOAT	human	estradiol-3-sulfate	Endogenous	S	inhibitor	HEK293	dehydroepiandrosterone-sulfate	95% at 250 µM					Grosser et al.	2018	28951227
Soat	mouse	estradiol-3-sulfate	Endogenous	S	inhibitor (-)	HEK293	pregnenolone-sulfate	No inhibition at 20 µM					Grosser et al.	2013	23562556
SOAT	human	estradiol-3-sulfate	Endogenous	S	substrate	HEK293					69-fold at 10 µM (10 min)		Fietz et al.	2013	23667501
SOAT	human	estradiol-3-sulfate	Endogenous	S	substrate	HEK293					19-fold at 10 µM (10 min)	38 pmol/min/mg	Grosser et al.	2018	28951227
Oat3	mouse	estradiol-3-sulfate-17-glucuronide	Endogenous	GS	inhibitor	Xenopus laevis oocytes	benzylpenicillin	38% at 5 µM					Ohtsuki et al.	2004	14762099
SLC22A24	human	estradiol-3-sulfate-17-glucuronide	Endogenous	GS	inhibitor	HEK293	taurocholate	17% at 100 µM					Wah Yee et al.	2019	31553721
Oat1	mouse	estradiol-di-sulfate	Endogenous	S	inhibitor	Xenopus laevis oocytes	p-aminohippuric acid	Ki = 220 µM					Kaler et al.	2007	17553798
Oat6	mouse	estradiol-di-sulfate	Endogenous	S	inhibitor (-)	Xenopus laevis oocytes	estrone-sulfate	Ki = 7210 µM					Kaler et al.	2007	17553798
OST-alpha/beta	human	estradiol-di-sulfate	Endogenous	S	inhibitor	Xenopus laevis oocytes	estrone-sulfate	42% at 500 µM					Fang et al.	2010	20649839
Ost-alpha/beta	mouse	estradiol-di-sulfate	Endogenous	S	inhibitor	Xenopus laevis oocytes	estrone-sulfate	32% at 500 µM					Fang et al.	2010	20649839
Soat	mouse	estradiol-di-sulfate	Endogenous	S	inhibitor	HEK293	pregnenolone-sulfate	72% at 20 µM					Grosser et al.	2013	23562556
OAT3	human	estradiol-glucuronide	Endogenous	G	substrate	Xenopus laevis oocytes					4-fold at 0.05 µM (60min)		Cha et al.	2001	11306713
OATP2B1	human	estradiol-glucuronide	Endogenous	G	inhibitor (-)	MDCK	estrone-sulfate	No inhibition at 10 µM					Grube et al.	2006	16908597
OATP2B1	human	estradiol-glucuronide	Endogenous	G	inhibitor (-)	MDCK	dehydroepiandrosterone-sulfate	No inhibition at 10 µM					Grube et al.	2006	16908597
OATP2B1	human	estradiol-glucuronide	Endogenous	G	substrate (-)	HEK293					No transport at 0.1 µM		Hirano et al.	2006	16595711
OST-alpha/beta	human	estradiol-glucuronide	Endogenous	G	inhibitor	Xenopus laevis oocytes	estrone-sulfate	15% at 500 µM					Fang et al.	2010	20649839
Ost-alpha/beta	mouse	estradiol-glucuronide	Endogenous	G	inhibitor	Xenopus laevis oocytes	estrone-sulfate	28% at 500 µM					Fang et al.	2010	20649839
OAT4	human	estradiol-sulfate	Endogenous	S	inhibitor	Xenopus laevis oocytes	estrone-sulfate	74% at 5 µM					Cha et al.	2000	10660625
Oat5	rat	estradiol-sulfate	Endogenous	S	inhibitor	Xenopus laevis oocytes		80% at 100 µM					Anzai et al.	2005	16079298
Oat5	mouse	estradiol-sulfate	Endogenous	S	inhibitor	Xenopus laevis oocytes		estrone-sulfate					Kwak et al.	2005	16150593
OAT7	human	estradiol-sulfate	Endogenous	S	inhibitor	Xenopus laevis oocytes	estrone-sulfate	78% at 100 µM					Shin et al.	2007	17393504
Ost-alpha/beta	mouse	estradiol-sulfate	Endogenous	S	inhibitor	Xenopus laevis oocytes	estrone-sulfate	44% at 500 µM					Fang et al.	2010	20649839
SLC22A24	human	estriol-16-glucuronide	Endogenous	G	inhibitor	HEK293	taurocholate	68% at 100 µM					Wah Yee et al.	2019	31553721
Oatp1c1	rat	estriol-17-glucuronide	Endogenous	G	inhibitor	HEK293	estradiol-17-glucuronide	IC50 = 22 µM					Westholm et al.	2009	19819953
OATP1B1	human	estriol-3-sulfate	Endogenous	S	inhibitor	HEK293	rosuvastatin	IC50 = 1 µM					Zhang et al.	2019	31039308
OATP1B1	cynomolgus monkey	estriol-3-sulfate	Endogenous	S	inhibitor	HEK293	rosuvastatin	IC50 = 2 µM					Zhang et al.	2019	31039308
OATP1B3	human	estriol-3-sulfate	Endogenous	S	inhibitor	HEK293	rosuvastatin	IC50 = 37 µM					Zhang et al.	2019	31039308
OATP1B3	cynomolgus monkey	estriol-3-sulfate	Endogenous	S	inhibitor	HEK293	rosuvastatin	IC50 = 37 µM					Zhang et al.	2019	31039308
Oatp1a1	rat	estrone-glucuronide	Endogenous	G	inhibitor	Xenopus laevis oocytes	ouabain	76% at 100 µM					Bossuyt et al.	1996	8786566
OATP1B1	human	estrone-glucuronide	Endogenous	G	inhibitor	HEK293	estrone-sulfate	60% at 100 µM					Tamai et al.	2001	11683238
Oatp1c1	rat	estrone-glucuronide	Endogenous	G	inhibitor (-)	HEK293	thyroxine	No inhibition at 100 µM					Westholm et al.	2009	19819953
OATP2B1	human	estrone-glucuronide	Endogenous	G	inhibitor (stimulator)	HEK293	estrone-sulfate	169% at 1 µM					Tamai et al.	2001	11683238
Ost-alpha/beta	mouse	estrone-glucuronide	Endogenous	G	inhibitor	Xenopus laevis oocytes	estrone-sulfate	27% at 500 µM					Fang et al.	2010	20649839
SLC22A24	human	estrone-glucuronide	Endogenous	G	inhibitor	HEK293	taurocholate	50% at 100 µM					Wah Yee et al.	2019	31553721
SOAT	human	estrone-glucuronide	Endogenous	G	inhibitor	HEK293	dehydroepiandrosterone-sulfate	27% at 250 µM					Grosser et al.	2018	28951227
SOAT	human	estrone-glucuronide	Endogenous	G	substrate (-)	HEK293					No transport at 1 µM		Geyer et al.	2007	17491011
ASBT	human	estrone-sulfate	Endogenous	S	inhibitor	COS	taurocholate	20% at 100 µM					Craddock et al.	1998	9458785
ASBT	human	estrone-sulfate	Endogenous	S	inhibitor	COS	taurocholate	40% at 100 µM					Lionarons et al.	2012	22669917
Asbt	rat	estrone-sulfate	Endogenous	S	inhibitor (-)	COS	taurocholate	No inhibition at 2 µM					Sun et al.	2006	16608845
ASBT	human	estrone-sulfate	Endogenous	S	substrate (-)	COS					No transport at 10-150 µM		Craddock et al.	1998	9458785
LST-3TM12 (SLCO1B3/7)	human	estrone-sulfate	Endogenous	S	substrate (-)	Hela					No transport at 0.0001 µM		Malagnino et al.	2018	29248594	No transport in isoform 2 transfected
MCT6	human	estrone-sulfate	Endogenous	S	inhibitor	Xenopus laevis oocytes	bumetadine	88 at 5000 µM					Murakami et al.	2005	16174808
MCT6	human	estrone-sulfate	Endogenous	S	substrate (-)	Xenopus laevis oocytes					No transport at 0.01 µM		Murakami et al.	2005	16174808
NPT4	human	estrone-sulfate	Endogenous	S	inhibitor	Xenopus laevis oocytes	p-aminohippuric acid	28% at 1000 µM				0.005 pmol/min/oocyte	Jutabha et al.	2010	20810651
NPT4	human	estrone-sulfate	Endogenous	S	substrate	Xenopus laevis oocytes					>58-fold at 0.05 µM (60 min)	0.005 pmol/min/oocyte	Jutabha et al.	2010	20810651
NPT4	human	estrone-sulfate	Endogenous	S	substrate	Xenopus laevis oocytes					62-fold at 0.05 µM (60 min)	0.004 pmol/min/oocyte	Jutabha et al.	2011	21282933
Ntcp	rat	estrone-sulfate	Endogenous	S	inhibitor	CHO	taurocholate	72% at 200 µM					Schroeder et al.	1998	9486191
NTCP	human	estrone-sulfate	Endogenous	S	inhibitor	HEK293	triiodothyronine-sulfate	30% at 50 µM					Visser et al.	2010	19682536
NTCP	human	estrone-sulfate	Endogenous	S	inhibitor	HEK293	thyroxine-sulfate	54% at 50 µM					Visser et al.	2010	19682536
NTCP	human	estrone-sulfate	Endogenous	S	inhibitor	HEK293	rosuvastatin	IC50 = 20 µM					Zhang et al.	2019	31039308
NTCP	cynomolgus monkey	estrone-sulfate	Endogenous	S	inhibitor	HEK293	rosuvastatin	IC50 = 24 µM					Zhang et al.	2019	31039308
Ntcp	rat	estrone-sulfate	Endogenous	S	substrate	CHO			27 µM	451 pmol/min/mg	2-fold at 10 µM (5 min)		Schroeder et al.	1998	9486191
NTCP	human	estrone-sulfate	Endogenous	S	substrate	HEK293			217 µM	~800 pmol/min/mg	30-fold at 20 µM (3 min)		Marada et al.	2015	25481222
NTCP	human	estrone-sulfate	Endogenous	S	substrate	HEK293					7-fold at 1 µM (4 min)		Mathialagan et al.	2018	28945155
NTCP	human	estrone-sulfate	Endogenous	S	substrate	HEK293					10-fold at 1 µM (2-4 min)		Bi et al.	2019	30975793
NTCP	human	estrone-sulfate	Endogenous	S	substrate (-)	Xenopus laevis oocytes					No transport at 0.03 µM		Choi et al.	2011	20946088
Oat1	rat	estrone-sulfate	Endogenous	S	inhibitor	LLC-PK1	p-aminohippuric acid	Ki = 50 µM					Hasegawa et al.	2003	12660303
Oat1	mouse	estrone-sulfate	Endogenous	S	inhibitor	Xenopus laevis oocytes	p-aminohippuric acid	Ki = 203 µM					Kaler et al.	2007	17553798
OAT1	human	estrone-sulfate	Drug	S	inhibitor	HEK293	6-carboxyfluorescein	Ki = 170 µM					Zou et al.	2021	32910949
Oat1	mouse	estrone-sulfate	Endogenous	S	substrate (-)	Xenopus laevis oocytes					No transport at 0.09 µM		Sweet et al.	2002	12011098
OAT1	human	estrone-sulfate	Endogenous	S	substrate (-)	HEK293					No transport at 0.02 µM		Ueo et al.	2005	16098483
Oat1	mouse	estrone-sulfate	Endogenous	S	substrate (-)	Xenopus laevis oocytes					No transport at 0.02 µM		Kaler et al.	2007	17553798
OAT2	human	estrone-sulfate	Endogenous	S	inhibitor	CHO	penciclovir	IC50 = 36 µM					Hotchkiss et al.	2015	26500550	Transcript variant 1 was tested
OAT2	human	estrone-sulfate	Endogenous	S	substrate	Xenopus laevis oocytes					4-fold at 0.05 µM (60 min)	0.0003 pmol/min/oocyte	Kobyashi et al.	2005	15901346
OAT2	human	estrone-sulfate	Endogenous	S	substrate	HEK293					2-fold at 0.5 µM (8 min)		Xu et al.	2013	24018852
OAT2	human	estrone-sulfate	Endogenous	S	substrate	HEK293			149 µM	418 pmol/min/mg	9-fold at 10 µM (4 min)		Mathialagan et al.	2018	28945155	Transcript variant 1 was tested
OAT2	human	estrone-sulfate	Endogenous	S	substrate	HEK293					2-fold at 1 µM (2-4 min)		Bi et al.	2019	30975793
OAT2	human	estrone-sulfate	Endogenous	S	substrate (-)	CHO and HEK293 and MDCK					No transport at 0.01 µM		Hotchkiss et al.	2015	26500550	Transcript variant 1 and 2 were tested
Oat3	rat	estrone-sulfate	Endogenous	S	inhibitor	LLC-PK1	benzylpenicillin	IC50 = 9 µM					Nagata et al.	2002	11961115
OAT3	human	estrone-sulfate	Drug	S	inhibitor	HEK293	6-carboxyfluorescein	Ki = 1 µM					Zou et al.	2021	32910949
Oat3	rat	estrone-sulfate	Endogenous	S	substrate	Xenopus laevis oocytes			2 µM	0.1 pmol/min/oocyte	31-fold at 0.04 µM (60 min)		Kusuhara et al.	1999	10224140
Oat3	rat	estrone-sulfate	Endogenous	S	substrate	S2			6 µM	220 pmol/min/mg			Takeda et al.	2000	10954042
OAT3	human	estrone-sulfate	Endogenous	S	substrate	S2			8 µM	215 pmol/min/mg			Takeda et al.	2000	11205882
OAT3	human	estrone-sulfate	Endogenous	S	substrate	Xenopus laevis oocytes			3.1 µM	0.1 pmol/min/oocyte	5-fold at 0.05 µM (60min)		Cha et al.	2001	11306713
OAT3	human	estrone-sulfate	Endogenous	S	substrate	S2					37-fold at 0.05 µM (2 min)		Takeda et al.	2002	11909604
Oat3	mouse	estrone-sulfate	Endogenous	S	substrate	Xenopus laevis oocytes					726-fold at 0.09 µM (60 min)		Sweet et al.	2002	12011098
Oat3	rat	estrone-sulfate	Endogenous	S	substrate	S2			4 µM		4-fold at 0.05 µM (15 min)		Enomoto et al.	2002	12089366
Oat3	rat	estrone-sulfate	Endogenous	S	substrate	Xenopus laevis oocytes			16 µM	0.4 pmol/min/oocyte	37-fold at 0.15 µM (60 min)		Feng et al.	2002	12102636
Oat3	rat	estrone-sulfate	Endogenous	S	substrate	LLC-PK1			5 µM	40 pmol/min/mg	3-fold at 0.1 µM (5 min)		Hasegawa et al.	2003	12660303
Oat3	mouse	estrone-sulfate	Endogenous	S	substrate	Xenopus laevis oocytes			6 µM	0.3 pmol/min/oocyte	45-fold at 0.04 µM (60 min)		Ohtsuki et al.	2004	14762099
Oat3	mouse	estrone-sulfate	Endogenous	S	substrate	Xenopus laevis oocytes					5-fold at 0.05 µM (60 min)	0.04 fmol/min/oocyte	Kobayashi et al.	2004	15100168
OAT3	human	estrone-sulfate	Endogenous	S	substrate	HEK293					8-fold at 1 µM (5 min)		Tahara et al.	2005	15846473
OAT3	cynomolgus monkey	estrone-sulfate	Endogenous	S	substrate	HEK293					4-fold at 1 µM (5 min)		Tahara et al.	2005	15846473
OAT3	human	estrone-sulfate	Endogenous	S	substrate	Xenopus laevis oocytes					76-fold at 0.01 µM (60 min)	0.002 pmol/min/oocyte	Asif et al.	2005	15864504
OAT3	human	estrone-sulfate	Endogenous	S	substrate	S2					5-fold at 0.05 µM (2 min)		Srimaroeng et al.	2005	15948029
Oat3	rat	estrone-sulfate	Endogenous	S	substrate	Xenopus laevis oocytes					4-fold at 0.05 µM (60 min)	0.001 pmol/min/oocyte	Kwak et al.	2005	16036570
OAT3	human	estrone-sulfate	Endogenous	S	substrate	HEK293			6 µM	103 pmol/min/mg	13-fold at 0.02 µM (5 min)		Ueo et al.	2005	16098483
OAT3	human	estrone-sulfate	Endogenous	S	substrate	HEK293					3-fold at 0.05 µM (20 min)	0.07 pmol/min/mg	Bakhiya et al.	2006	16597690
OAT3	human	estrone-sulfate	Endogenous	S	substrate	HEK293					8-fold at 0.02 µM (15 min)		Uwai et al.	2007	17462604
OAT3	human	estrone-sulfate	Endogenous	S	substrate	HEK293					28-fold at 0.1 µM (3 min)		Han et al.	2010	20360303
OAT3	human	estrone-sulfate	Endogenous	S	substrate	Xenopus laevis oocytes					28-fold at 0.02 µM (60 min)		Uwai et al.	2010	20460822
OAT3	human	estrone-sulfate	Endogenous	S	substrate	Xenopus laevis oocytes			5 µM	0.1 pmol/min/oocyte			Uwai et al.	2010	20877132
Oat3	mouse	estrone-sulfate	Endogenous	S	substrate	Xenopus laevis oocytes					6-fold at 0.1 µM (60 min)		Miyajima et al.	2011	21325432
OAT3	human	estrone-sulfate	Endogenous	S	substrate	Xenopus laevis oocytes			3 µM	0.09 pmol/min/oocyte	35-fold at 0.02 µM (60 min)		Uwai et al.	2011	21697612
OAT3	human	estrone-sulfate	Endogenous	S	substrate	Xenopus laevis oocytes					34-fold at 0.02 µM (60 min)		Uwai et al.	2012	22108572
OAT3	human	estrone-sulfate	Endogenous	S	substrate	HEK293					12-fold at 0.005 µM (5 min)	0.003 pmol/min/mg	Makino et al.	2012	22543032
OAT3	human	estrone-sulfate	Endogenous	S	substrate	HEK293					7-fold at 0.01 µM (5 min)		Hagos et al.	2012	22875277
OAT3	human	estrone-sulfate	Endogenous	S	substrate	HEK293					11-fold at 0.01 µM (5 min)		Hagos et al.	2013	23255614
Oat3	rat	estrone-sulfate	Endogenous	S	substrate	Xenopus laevis oocytes					37-fold at 0.02 µM (60 min)		Uwai et al.	2013	23467467
OAT3	human	estrone-sulfate	Endogenous	S	substrate	HEK293					3-fold at 0.3 µM (8 min)		Xu et al.	2013	24018852
Oat3	rat	estrone-sulfate	Endogenous	S	substrate	Xenopus laevis oocytes					25-fold at 0.02 µM (60 min)	1 fmol/min/oocyte	Uwai et al.	2013	24166669
OAT3	human	estrone-sulfate	Endogenous	S	substrate	HEK293			28 µM		11-fold at 0.01 µM (20 min)		Chioukh et al.	2014	25239859
OAT3	human	estrone-sulfate	Endogenous	S	substrate	HEK293					1-fold at 0.04 µM (5 min)	0.1 pmol/min/mg	Kulmatycki et al.	2015	25740267
OAT3	human	estrone-sulfate	Endogenous	S	substrate	HEK293			13 µM	~700 pmol/min/mg	16-fold at 5 µM (20 min)		Yuan et al.	2017	28890383
OAT3	human	estrone-sulfate	Endogenous	S	substrate	HEK293			30 µM	60 pmol/min/mg	6-fold at 0.02 µM (2 min)		Hamada et al.	2018	29353278
OAT3	human	estrone-sulfate	Endogenous	S	substrate	HEK293					42-fold at 20 µM (10 min)	489 pmol/min/mg	Ren et al.	2020	32305507
OAT4	human	estrone-sulfate	Endogenous	S	inhibitor	COS	estrone-sulfate	52% at 1 µM					Zhou et al.	2010	20015291
OAT4	human	estrone-sulfate	Endogenous	S	inhibitor	S2	p-aminohippuric acid	99% at 5000 µM					Islam et al.	2007	DOI:10.11434/kyorinmed.38.61
OAT4	human	estrone-sulfate	Endogenous	S	substrate	Xenopus laevis oocytes			1 µM	0.03 pmol/min/oocyte	11-fold at 0.05 µM (60 min)	0.7 fmol/min/oocyte	Cha et al.	2000	10660625
OAT4	human	estrone-sulfate	Endogenous	S	substrate	S2					31-fold at 0.05 µM (2 min)		Takeda et al.	2002	11909604	OAT4-mediated estrone-sulfate efflux
OAT4	human	estrone-sulfate	Endogenous	S	substrate	S2					7-fold at 0.05 µM (2 min)	1 pmol/min/mg	Ekaratanawong et al.	2004	15037815	63-fold higher uptake, whenwere preloaded with 5 mM glutarate
OAT4	human	estrone-sulfate	Endogenous	S	substrate	HEK293			944 µM	87 pmol/min/mg	7-fold at 0.05 µM (2 min)		Miyazaki et al.	2005	16236806
OAT4	human	estrone-sulfate	Endogenous	S	substrate	BeWo			4 µM	0.01 pmol/min/mg			Zhou et al.	2006	16257192
OAT4	human	estrone-sulfate	Endogenous	S	substrate	HEK293			22 µM	581 pmol/min/mg	11-fold at 1 µM (5 min)		Ugele et al.	2008	18501590
OAT4	human	estrone-sulfate	Endogenous	S	substrate	COS			4 µM		4-fold at 0.1 µM (10 min)		Zhou et al.	2010	20015291
OAT4	human	estrone-sulfate	Endogenous	S	substrate	HEK293					18-fold at 0.1 µM (3 min)		Han et al.	2010	20360303
OAT4	human	estrone-sulfate	Endogenous	S	substrate	HEK293			38 µM	~4 nmol/min/mg	7-fold at 0.01 µM (1 min)		Yang et al.	2010	20639259
OAT4	human	estrone-sulfate	Endogenous	S	substrate	HEK293			6 µM	341 pmol/min/mg	14-fold at 0.02 µM (2 min)		Shima et al.	2010	20668102
OAT4	human	estrone-sulfate	Endogenous	S	substrate	HEK293					8-fold at 0.02 µM (5 min)	0.03 pmol/min/mg	Hagos et al.	2012	22875277
OAT4	human	estrone-sulfate	Endogenous	S	substrate	HEK293					4-fold at 0.3 µM (8 min)		Xu et al.	2013	24018852
OAT4	human	estrone-sulfate	Endogenous	S	substrate	HEK293			3 µM	27 pmol/min/mg			Toh et al.	2016	27335682
OAT4	human	estrone-sulfate	Endogenous	S	substrate	HEK293					5-fold at 0.01 µM (5 min)		Tsuruya et al.	2016	27638508
OAT4	human	estrone-sulfate	Endogenous	S	substrate	S2			10 µM	60 pmol/min/mg	9-fold at 0.05 µM (10 min)		Islam et al.	2007	DOI:10.11434/kyorinmed.38.61
Oat5	mouse	estrone-sulfate	Endogenous	S	inhibitor	Xenopus laevis oocytes	ochratoxin A	99% at 100 µM					Youngblood et al.	2004	15068970
Oat5	rat	estrone-sulfate	Endogenous	S	substrate	Xenopus laevis oocytes			19 µM	0.1 pmol/min/oocyte	4-fold at 0.1 µM (60 min)		Anzai et al.	2005	16079298
Oat5	mouse	estrone-sulfate	Endogenous	S	substrate	Xenopus laevis oocytes			2 µM	0.03 pmol/min/oocyte	17-fold at 0.05 µM (60 min)		Kwak et al.	2005	16150593
Oat6	mouse	estrone-sulfate	Endogenous	S	substrate	Xenopus laevis oocytes			110 µM	~2 pmol/min/mg	6-fold at 5 µM (60 min)		Schnabolk et al.	2006	16478971
Oat6	mouse	estrone-sulfate	Endogenous	S	substrate	CHO			45 µM	~3 nmol/min/mg	5-fold at 5 µM (15 min)		Schnabolk et al.	2006	16478971
Oat6	mouse	estrone-sulfate	Endogenous	S	substrate	Xenopus laevis oocytes					13-fold at 0.02 µM (60 min)		Kaler et al.	2007	17553798
Oat6	mouse	estrone-sulfate	Endogenous	S	substrate	CHO					7-fold at 5 µM (15 min)	24 pmol/min/mg	Schnabolk et al.	2010	20519554
OAT7	human	estrone-sulfate	Endogenous	S	substrate	Xenopus laevis oocytes			9 µM	~0.03 pmol/min/oocyte	5-fold at 0.05 µM (60 min)		Shin et al.	2007	17393504	OAT7 also mediated efflux of estrone-sulfate
OAT7	human	estrone-sulfate	Endogenous	S	substrate	S2			41 µM	674 pmol/min/mg	5-fold at 0.05 µM (60 min)		Shin et al.	2007	17393504
OAT7	human	estrone-sulfate	Endogenous	S	substrate	Xenopus laevis oocytes			0.7 µM	0.03 pmol/min/ocyte			Ahn et al.	2015	26170735
OAT7	human	estrone-sulfate	Endogenous	S	substrate	HEK293					30-fold at 10 µM (4 min)		Mathialagan et al.	2018	28945155
Oat9	mouse	estrone-sulfate	Endogenous	S	inhibitor	Xenopus laevis oocytes	L-carnitine	47% at 50 µM					Tsuchida et al.	2010	20332632
Oatp1a1	rat	estrone-sulfate	Endogenous	S	inhibitor	HeLa	estradiol-17-glucuronide	Ki = 1 µM					Kanai et al.	1996	8779894
Oatp1a1	rat	estrone-sulfate	Endogenous	S	inhibitor	Xenopus laevis oocytes	ouabain	90% at 100 µM					Bossuyt et al.	1996	8786566
Oatp1a1	rat	estrone-sulfate	Endogenous	S	inhibitor	COS	estradiol-17-glucuronide	80% at 100 µM					Kouzuki et al.	2000	10640286
Oatp1a1	rat	estrone-sulfate	Endogenous	S	inhibitor	LLC-PK1	estradiol-17-glucuronide	IC50 = 10 µM					Kusuhara et al.	2003	12751626
Oatp1a1	rat	estrone-sulfate	Endogenous	S	substrate	Xenopus laevis oocytes			5 µM	0.1 pmol/min/oocyte	12-fold at 10 µM (40 min)		Bossuyt et al.	1996	8786566
Oatp1a1	rat	estrone-sulfate	Endogenous	S	substrate	CHO			12 µM	612 pmol/min/mg	7-fold at 15 µM (5 min)		Eckhardt et al.	1999	10198348
Oatp1a1	mouse	estrone-sulfate	Endogenous	S	substrate	Xenopus laevis oocytes			5 µM	~0.2 pmol/min/mg	36-fold at 1 µM (60 min)		Hagenbuch et al.	2000	10600646
Oatp1a1	mouse	estrone-sulfate	Endogenous	S	substrate	Xenopus laevis oocytes					67-fold at 0.5 µM (30 min)		Isern et al.	2001	11267661
Oatp1a1	rat	estrone-sulfate	Endogenous	S	substrate	CHO			23 µM	2566 pmol/min/mg	29-fold at 2 µM (5 min)		Yang et al.	2009	19616083
Oatp1a1	rat	estrone-sulfate	Endogenous	S	substrate (-)	COS					No transport at 1 µM		Kouzuki et al.	1999	9918568
OATP1A2	human	estrone-sulfate	Endogenous	S	inhibitor	Xenopus laevis oocytes	dehydroepiandrosterone-sulfate	82% at 100 µM					Kullak-Ublick et al.	1998	9539145
OATP1A2	human	estrone-sulfate	Endogenous	S	substrate	Xenopus laevis oocytes					10-fold at 0.2 µM (40 min)	0.01 pmol/min/oocyte	Bossuyt et al.	1996	8938553
OATP1A2	human	estrone-sulfate	Endogenous	S	substrate	Xenopus laevis oocytes					6-fold at 10 µM (30min)	0.08 pmol/min/oocyte	Kullak-Ublick et al.	2001	11159893
OATP1A2	human	estrone-sulfate	Endogenous	S	substrate	Hela			16 µM	156 pmol/min/mg	3-fold at 0.5 µM (30 min)		Lee et al.	2005	15632119
OATP1A2	human	estrone-sulfate	Endogenous	S	substrate	Xenopus laevis oocytes					11-fold at 1 µM (60 min)	0.03 pmol/min/oocyte	Hartkoorn et al.	2010	20051929
OATP1A2	human	estrone-sulfate	Endogenous	S	substrate	HEK293					3-fold at 0.01 µM (0.5 min)		Yang et al.	2010	20639259	2-fold higher uptake at pH 6 in comparison to pH 7
OATP1A2	human	estrone-sulfate	Endogenous	S	substrate	COS			13 µM	12 nmol/min/mg	11-fold at 0.3 µM (60 min)		Zhou et al.	2011	21133891
OATP1A2	human	estrone-sulfate	Endogenous	S	substrate	HEK293					4-fold at 1 µM (5 min)		Koenen et al.	2012	22982504
OATP1A2	human	estrone-sulfate	Endogenous	S	substrate	HEK293			20 µM	9 200 pmol/min/mg	11-fold at 0.3 µM (8 min)	13 pmol/min/mg	Zhou et al.	2013	23918469
OATP1A2	human	estrone-sulfate	Endogenous	S	substrate	HEK293					4-fold at 0.3 µM (8 min)		Xu et al.	2013	24018852
OATP1A2	human	estrone-sulfate	Endogenous	S	substrate	HEK293			22 µM	59 400 pmol/min/mg			Chan et al.	2015	25387129
OATP1A2	human	estrone-sulfate	Endogenous	S	substrate	HEK293			6 µM and 671 µM	362 and 5940 pmol/min/mg	5-fold at 0.3 µM (20 min)		Morita et al.	2020	31974044	pH = 6.3, 2-fold at pH = 7.4
OATP1A2	human	estrone-sulfate	Endogenous	S	substrate	MDCK					7-fold at 1 µM (5 min)		Schäfer et al.	2020	32343897
Oatp1a3	rat	estrone-sulfate	Endogenous	S	substrate	MDCK			15 µM	6 pmol/min/mg	3-fold at 0.02 µM (30 min)		Takeuchi et al.	2001	11561088
Oatp1a4	rat	estrone-sulfate	Endogenous	S	substrate	Xenopus laevis oocytes			11 µM				Noé et al.	1997	9294213
Oatp1a4	rat	estrone-sulfate	Endogenous	S	substrate	Xenopus laevis oocytes					10-fold at 1 µM (60 min)	0.015 pmol/min/oocyte	Kakyo et al.	1999	10094486
Oatp1a4	mouse	estrone-sulfate	Endogenous	S	substrate	Xenopus laevis oocytes					3-fold at 0.5 µM (30 min)		Montfoort et al.	2002	12101011
Oatp1a4	mouse	estrone-sulfate	Endogenous	S	substrate (-)	HEK293					No transport at 0.5 µM		Miyajima et al.	2011	21325432
Oatp1a5	rat	estrone-sulfate	Endogenous	S	inhibitor	LLC-PK1	estradiol-17-glucuronide	IC50 = 10 µM					Kusuhara et al.	2003	12751626
Oatp1a5	rat	estrone-sulfate	Endogenous	S	substrate	Xenopus laevis oocytes			268 µM	~5 pmol/min/oocyte	10-fold at 100 µM (20 min)		Cattori et al.	2001	11713643
Oatp1a5	rat	estrone-sulfate	Endogenous	S	substrate	Xenopus laevis oocytes			8 µM	0.1 pmol/min/oocyte			Ohtsuki et al.	2003	12606759
OATP1B1	human	estrone-sulfate	Endogenous	S	inhibitor	HEK293	estradiol-17-glucuronide	Ki = 0.05 µM					Tamai et al.	2001	11683238
OATP1B1	human	estrone-sulfate	Endogenous	S	inhibitor	CHO	estradiol-17-glucuronide						Gui et al.	2009	19427586
OATP1B1	human	estrone-sulfate	Endogenous	S	inhibitor	CHO	fluorescein	60% at 10 µM					De Bruyn et al.	2013	23571415
OATP1B1	human	estrone-sulfate	Endogenous	S	inhibitor	HEK293	estradiol-17-glucuronide						Izumi et al.	2013	23920221
OATP1B1	human	estrone-sulfate	Endogenous	S	inhibitor	HEK293	rosuvastatin	IC50 = 0.3 µM					Bi et al.	2019	30975793
OATP1B1	human	estrone-sulfate	Endogenous	S	inhibitor	HEK293	rosuvastatin						Zhang et al.	2019	31039308
OATP1B1	cynomolgus monkey	estrone-sulfate	Endogenous	S	inhibitor	HEK293	rosuvastatin	IC50 = 0.1 µM					Zhang et al.	2019	31039308
OATP1B1	human	estrone-sulfate	Endogenous	S	substrate	Xenopus laevis oocytes					39-fold at 0.8 µM (60 min)	0.05 pmol/min/oocyte	Abe et al.	1999	10358072
OATP1B1	human	estrone-sulfate	Endogenous	S	substrate	HEK293					7-fold at 0.05 µM (10min)		Tamai et al.	2000	10873595
OATP1B1	human	estrone-sulfate	Endogenous	S	substrate	HEK293			13 µM				Cui et al.	2001	11134001
OATP1B1	human	estrone-sulfate	Endogenous	S	substrate	Xenopus laevis oocytes					5-fold at 10 µM (30min)	0.1 pmol/min/oocyte	Kullak-Ublick et al.	2001	11159893
OATP1B1	human	estrone-sulfate	Endogenous	S	substrate	HeLa			0.5 µM	20 pmol/min/mg	6-fold at 0.1 µM (3 min)		Tirona et al.	2001	11477075
OATP1B1	human	estrone-sulfate	Endogenous	S	substrate	HEK293			0.07 and 7 µM	18 pmol/min/mg	6-fold at 0.05 µM (30min)		Tamai et al.	2001	11683238
OATP1B1	human	estrone-sulfate	Endogenous	S	substrate	Xenopus laevis oocytes			0.09 and 5 µM	0.05 pmol/min/oocyte	29-fold at 0.04 µM (30min)		Tamai et al.	2001	11683238
OATP1B1	human	estrone-sulfate	Endogenous	S	substrate	MDCK expressing MRP2					6-fold higher transcellular transport at 1 µM (120 min)	11 pmol/min/mg	Sasaki et al.	2002	11748225
OATP1B1	human	estrone-sulfate	Endogenous	S	substrate	HEK293			0.1 µM	5 pmol/min/mg			Nozawa et al.	2002	12130747
OATP1B1	human	estrone-sulfate	Endogenous	S	substrate	Xenopus laevis oocytes					32-fold at 0.004 µM (30 min)		Nozawa et al.	2004	14977862
OATP1B1	human	estrone-sulfate	Endogenous	S	substrate	HEK293			0.5 µM	60 pmol/min/mg			Hirano et al.	2004	15159445
OATP1B1	human	estrone-sulfate	Endogenous	S	substrate	LLC-PK1 expressing MRP2					17-fold higher transcellular transport at 1 µM (90 min)		Spears et al.	2005	15652233
OATP1B1	human	estrone-sulfate	Endogenous	S	substrate	MDCK expressing BCRP					60-fold higher transcellular transport at 0.5 µM (180 min)		Matsushima et al.	2005	15901800
OATP1B1	human	estrone-sulfate	Endogenous	S	substrate	MDCK expressing MRP2					4-fold higher transcellular transport at 1 µM (30 min)		Kopplow et al.	2005	16046661
OATP1B1	human	estrone-sulfate	Endogenous	S	substrate	HEK293					5-fold at 0.01 µM (3 min)		Fuchikami et al.	2006	16415120
OATP1B1	human	estrone-sulfate	Endogenous	S	substrate	CHO			0.2 µM and 45 µM	~150 pmol/min/mg			Noé et al.	2007	17470528
OATP1B1	human	estrone-sulfate	Endogenous	S	substrate	COS					6-fold at 0.1 µM (2 min)		van der Deure et al.	2008	18499754
OATP1B1	human	estrone-sulfate	Endogenous	S	substrate	HEK293			0.2 µM	34 pmol/min/mg			Miyagawa et al.	2009	19244099
OATP1B1	human	estrone-sulfate	Endogenous	S	substrate	Hela					3-fold at 0.5 µM (10 min)		Meyer zu Schwabedissen et al.	2009	19400585
OATP1B1	human	estrone-sulfate	Endogenous	S	substrate	HEK293			0.2 µM and 312 µM	25 pmol/min/mg and 298 pmol/min/mg			Gui et al.	2009	19760661
OATP1B1	human	estrone-sulfate	Endogenous	S	substrate	HEK293					22-fold at 1 µM (2 min)		Sharma et al.	2010	19919292
OATP1B1	human	estrone-sulfate	Endogenous	S	substrate	Xenopus laevis oocytes					3-fold at 1 µM (60 min)	0.006 pmol/min/oocyte	Hartkoorn et al.	2010	20051929
OATP1B1	human	estrone-sulfate	Endogenous	S	substrate	HEK293					3-fold at 1 µM (5 min)		Han et al.	2010	20360302
OATP1B1	human	estrone-sulfate	Endogenous	S	substrate	HEK293			0.6 µM	39 pmol/min/mg			Weaver et al.	2010	20821001
OATP1B1	human	estrone-sulfate	Endogenous	S	substrate	CHO			0.5 µM (high affinity)	96 pmol/min/mg			Roth et al.	2011	21846839
OATP1B1	human	estrone-sulfate	Endogenous	S	substrate	HEK293					6-fold at 0.05 µM (5 min)		Wu et al.	2012	22114872
OATP1B1	human	estrone-sulfate	Endogenous	S	substrate	HEK293			0.3 µM and 47 µM		27-fold at 1 µM (2 min)		Sharma et al.	2012	22538052
OATP1B1	human	estrone-sulfate	Endogenous	S	substrate	HEK293			0.2 µM and 42 µM	13 pmol/min/mg and 767 pmol/min/mg	3-fold at 0.1 µM (10 min)		Li et al.	2012	22574206
OATP1B1	human	estrone-sulfate	Endogenous	S	substrate	HEK293			4 µM	200 pmol/min/mg			Soars et al.	2012	22587986
OATP1B1	human	estrone-sulfate	Endogenous	S	substrate	HEK293					6-fold at 1 µM (5 min)		Koenen et al.	2012	22982504
OATP1B1	human	estrone-sulfate	Endogenous	S	substrate	HEK293					9-fold at 1 µM (1.5 min)	17 pmol/min/mg	Shen et al.	2013	23297161
OATP1B1	cynomolgus monkey	estrone-sulfate	Endogenous	S	substrate	HEK293					5-fold at 1 µM (1.5 min)	8 pmol/min/mg	Shen et al.	2013	23297161
OATP1B1	human	estrone-sulfate	Endogenous	S	substrate	HEK293			0.03 µM	3 pmol/min/mg			Shitara et al.	2013	23440887
OATP1B1	human	estrone-sulfate	Endogenous	S	substrate	HEK293			0.4 µM and 36 µM	40 pmol/min/mg and 484 pmol/min/mg			Huang et al.	2013	23858103
OATP1B1	human	estrone-sulfate	Endogenous	S	substrate	HEK293			0.3 µM	36 pmol/min/mg	33-fold at 0.01 µM (1 min)		Izumi et al.	2013	23920221
OATP1B1	human	estrone-sulfate	Endogenous	S	substrate	HEK293					10-fold at 0.3 µM (8 min)		Xu et al.	2013	24018852
OATP1B1	human	estrone-sulfate	Endogenous	S	substrate	HEK293			0.1 µM	17 pmol/min/mg	4-fold at 0.1 µM (10 min)		Taylor-Wells et al.	2015	25371825
OATP1B1	human	estrone-sulfate	Endogenous	S	substrate	HEK293			0.25 µM	~8 pmol/min/mg	20-fold at 0.3 µM (5 min)		Marada et al.	2015	25618019
OATP1B1	human	estrone-sulfate	Endogenous	S	substrate	HEK293			0.07 µM and 16 µM	20 pmol/min/mg and 290 pmol/min/mg			Ni et al.	2017	27936768
OATP1B1	human	estrone-sulfate	Endogenous	S	substrate	HEK293					23-fold at 1 µM (4 min)		Mathialagan et al.	2018	28945155
OATP1B1	human	estrone-sulfate	Endogenous	S	substrate	HEK293			1 µM	~50 pmol/min/mg			Tóth et al.	2018	29933103
OATP1B1	human	estrone-sulfate	Endogenous	S	substrate	HEK293					58-fold at 1 µM (2-4 min)		Bi et al.	2019	30975793
OATP1B1	human	estrone-sulfate	Endogenous	S	substrate	HEK293							Wang et al.	2019	31254566
Oatp1b2	rat	estrone-sulfate	Endogenous	S	substrate	Xenopus laevis oocytes					17-fold at 0.2 µM (10 min)		Cattori et al.	2000	10838093
Oatp1b2	rat	estrone-sulfate	Endogenous	S	substrate	Xenopus laevis oocytes			37 µM	~0.2 pmol/min/oocyte	4-fold at 50 µM (20 min)		Cattori et al.	2001	11713643
Oatp1b2	mouse	estrone-sulfate	Endogenous	S	substrate	Hela					2-fold at 0.5 µM (10 min)		Meyer zu Schwabedissen et al.	2009	19400585
Oatp1b2	rat	estrone-sulfate	Endogenous	S	substrate	Hela					2-fold at 0.5 µM (10 min)		Meyer zu Schwabedissen et al.	2009	19400585
OATP1B3	human	estrone-sulfate	Endogenous	S	inhibitor	CHO	fluorescein						De Bruyn et al.	2013	23571415
OATP1B3	human	estrone-sulfate	Endogenous	S	inhibitor	HEK293	rosuvastatin	49% at 300 µM					Bi et al.	2019	30975793
OATP1B3	human	estrone-sulfate	Endogenous	S	inhibitor	HEK293	rosuvastatin						Zhang et al.	2019	31039308
OATP1B3	cynomolgus monkey	estrone-sulfate	Endogenous	S	inhibitor	HEK293	rosuvastatin	IC50 = 23 µM					Zhang et al.	2019	31039308
OATP1B3	human	estrone-sulfate	Endogenous	S	substrate	Xenopus laevis oocytes					2-fold at 10 µM (30min)	0.03 pmol/min/oocyte	Kullak-Ublick et al.	2001	11159893
OATP1B3	human	estrone-sulfate	Endogenous	S	substrate	Xenopus laevis oocytes					5-fold at 0.004 µM (120 min)		Nozawa et al.	2004	14977862
OATP1B3	human	estrone-sulfate	Endogenous	S	substrate	MDCK expressing MRP2					2-fold higher transcellular transport at 1 µM (30 min)		Kopplow et al.	2005	16046661
OATP1B3	human	estrone-sulfate	Endogenous	S	substrate	HEK293							Ishiguro et al.	2008	18180273
OATP1B3	human	estrone-sulfate	Endogenous	S	substrate	Hela					2-fold at 0.5 µM (10 min)		Meyer zu Schwabedissen et al.	2009	19400585
OATP1B3	human	estrone-sulfate	Endogenous	S	substrate	Xenopus laevis oocytes					2-fold at 1 µM (60 min)	0.004 pmol/min/oocyte	Hartkoorn et al.	2010	20051929
OATP1B3	human	estrone-sulfate	Endogenous	S	substrate	CHO			93 µM	2120 pmol/min/mg			Roth et al.	2011	21846839
OATP1B3	human	estrone-sulfate	Endogenous	S	substrate	HEK293					3-fold at 1 µM (1.5 min)	5 pmol/min/mg	Shen et al.	2013	23297161
OATP1B3	cynomolgus monkey	estrone-sulfate	Endogenous	S	substrate	HEK293					3-fold at 1 µM (1.5 min)	5 pmol/min/mg	Shen et al.	2013	23297161
OATP1B3	human	estrone-sulfate	Endogenous	S	substrate	HEK293					5-fold at 1 µM (4 min)		Mathialagan et al.	2018	28945155
OATP1B3	human	estrone-sulfate	Endogenous	S	substrate	HEK293					4-fold at 1 µM (2-4 min)		Bi et al.	2019	30975793
OATP1B3	human	estrone-sulfate	Endogenous	S	substrate (-)	HEK293					No transport at 5 µM		Cui et al.	2001	11134001
OATP1B3	human	estrone-sulfate	Endogenous	S	substrate (-)	HEK293							Hirano et al.	2004	15159445
OATP1B3	human	estrone-sulfate	Endogenous	S	substrate (-)	HEK293					No transport at 1 µM		Han et al.	2010	20360302
OATP1B3	human	estrone-sulfate	Endogenous	S	substrate (-)	HEK293					No transport at 1 µM		Koenen et al.	2012	22982504
OATP1B3	human	estrone-sulfate	Endogenous	S	substrate (-)	Hela					No transport at 0.0001 µM		Malagnino et al.	2018	29248594
OATP1B7	human	estrone-sulfate	Endogenous	S	substrate (-)	Hela					No transport at 0.0001 µM		Malagnino et al.	2018	29248594
Oatp1c1	rat	estrone-sulfate	Endogenous	S	inhibitor	HEK293	estradiol-17-glucuronide	IC50 = 7 µM					Sugiyama et al.	2003	12923172
Oatp1c1	mouse	estrone-sulfate	Endogenous	S	inhibitor	HEK293	thyroxine	IC50 = 53 µM					Tohyama et al.	2004	15166123
Oatp1c1	mouse	estrone-sulfate	Endogenous	S	substrate	HEK293					2-fold at 1 µM (15 min)		Tohyama et al.	2004	15166123
OATP1C1	human	estrone-sulfate	Endogenous	S	substrate (-)	Xenopus laevis oocytes					No transport at 0.4 µM		Pizzagalli et al.	2002	12351693
OATP1C1	human	estrone-sulfate	Endogenous	S	substrate (-)	Xenopus laevis oocytes					No transport at 0.4 µM		Pizzagalli et al.	2002	12351693
Oatp1c1	rat	estrone-sulfate	Endogenous	S	substrate (-)	HEK293					Concentration not specified		Sugiyama et al.	2003	12923172
OATP1C1	human	estrone-sulfate	Endogenous	S	substrate (-)	HEK293					No transport at 10 µM		Fietz et al.	2013	23667501
OATP2B1	human	estrone-sulfate	Endogenous	S	inhibitor	MDCK	dehydroepiandrosterone-sulfate						Grube et al.	2006	16908597
OATP2B1	human	estrone-sulfate	Endogenous	S	inhibitor	HEK293	rosuvastatin	IC50 = 24 µM					Bi et al.	2019	30975793
OATP2B1	human	estrone-sulfate	Endogenous	S	inhibitor	HEK293	rosuvastatin	IC50 = 13 µM					Zhang et al.	2019	31039308
OATP2B1	cynomolgus monkey	estrone-sulfate	Endogenous	S	inhibitor	HEK293	rosuvastatin	IC50 = 11 µM					Zhang et al.	2019	31039308
OATP2B1	human	estrone-sulfate	Endogenous	S	substrate	HEK293					3-fold at 0.05 µM (10min)		Tamai et al.	2000	10873595
OATP2B1	human	estrone-sulfate	Endogenous	S	substrate	Xenopus laevis oocytes			6 µM		2-fold at 10 µM (30min)	0.03 pmol/min/oocyte	Kullak-Ublick et al.	2001	11159893
OATP2B1	human	estrone-sulfate	Endogenous	S	substrate	HEK293			9 µM	18 pmol/min/mg	4-fold at 0.05 µM (30min)		Tamai et al.	2001	11683238
OATP2B1	human	estrone-sulfate	Endogenous	S	substrate	HEK293			3 µM	33 pmol/min/mg			Nozawa et al.	2002	12130747
OATP2B1	human	estrone-sulfate	Endogenous	S	substrate	HEK293					3-fold at 0.05 µM (10min) at pH 5.5		Kobayashi et al.	2003	12724351	Higher uptake in pH 5.5 than 7.0
OATP2B1	human	estrone-sulfate	Endogenous	S	substrate	CHO			5 µM	780 pmol/min/mg	7-fold at 5 µM (10min)		Pizzagalli et al.	2003	12915686
OATP2B1	human	estrone-sulfate	Endogenous	S	substrate	HEK293			8 µM (pH 7.4) / 11 µM (pH 5.0)	301 pmol/min/mg (pH 7.4) / 2136 pmol/min/mg (pH 5.0)	3-fold at 0.005 µM (20 min)		Nozawa et al.	2004	14610227	Higher uptake in pH 5.0 than pH 7.4
OATP2B1	human	estrone-sulfate	Endogenous	S	substrate	HEK293			7 µM	552 pmol/min/mg	33-fold at 0.01 µM (10 min)		Satoh et al.	2005	15640378
OATP2B1	human	estrone-sulfate	Endogenous	S	substrate	MDCK expressing MRP2					3-fold higher transcellular transport at 1 µM (30 min)		Kopplow et al.	2005	16046661
OATP2B1	human	estrone-sulfate	Endogenous	S	substrate	HEK293			21 µM	1196 pmol/min/mg	3-fold at 0.1 µM (5 min)		Hirano et al.	2006	16595711
OATP2B1	human	estrone-sulfate	Endogenous	S	substrate	HEK293			2 µM (pH 6.0)	575 pmol/min/mg	13-fold at 0.005 µM (10 min) at pH 6.0		Sai et al.	2006	16714376	Higher uptake in pH 6.0 than pH 7.4
OATP2B1	human	estrone-sulfate	Endogenous	S	substrate	MDCK			14 µM	169 pmol/min/mg	27-fold at 0.02 µM (15 min)		Grube et al.	2006	16908597
OATP2B1	human	estrone-sulfate	Endogenous	S	substrate	MDCK expressing BCRP					12-fold higher transcellular transport (concentration not reported, 240 min)		Grube et al.	2007	17020956
OATP2B1	human	estrone-sulfate	Endogenous	S	substrate	HEK293			10 µM	~80 pmol/min/mg			Noé et al.	2007	17470528
OATP2B1	human	estrone-sulfate	Endogenous	S	substrate	HEK293							Ishiguro et al.	2008	18180273
OATP2B1	human	estrone-sulfate	Endogenous	S	substrate	HEK293			19 µM	585 pmol/min/mg	12-fold at 1 µM (5 min)		Ugele et al.	2008	18501590
OATP2B1	human	estrone-sulfate	Endogenous	S	substrate	HEK293					27-fold at 1 µM (5 min)		Han et al.	2010	20360302
OATP2B1	human	estrone-sulfate	Endogenous	S	substrate	Xenopus laevis oocytes			0.1 µM and 30 µM	0.01 pmol/min/oocyte and 1 pmol/min/oocyte	60-fold at 0.005 µM (90 min)		Shirasaka et al.	2012	22201122
OATP2B1	human	estrone-sulfate	Endogenous	S	substrate	HEK293			38 µM	455 pmol/min/mg	44-fold at 1 µM (4 min)		Hagos et al.	2012	22875277
OATP2B1	human	estrone-sulfate	Endogenous	S	substrate	HEK293					16-fold at 1 µM (5 min)		Koenen et al.	2012	22982504
OATP2B1	human	estrone-sulfate	Endogenous	S	substrate	Xenopus laevis oocytes			0.6 µM and 41 µM	0.3 pmol/min/oocyte and 3.3 pmol/min/oocyte			Shirasaka et al.	2013	23264447
OATP2B1	cynomolgus monkey	estrone-sulfate	Endogenous	S	substrate	HEK293					69-fold at 1 µM (1.5 min)	150 pmol/min/mg	Shen et al.	2013	23297161
OATP2B1	human	estrone-sulfate	Endogenous	S	substrate	HEK293					106-fold at 1 µM (1.5 min)	232 pmol/min/mg	Shen et al.	2013	23297161
OATP2B1	human	estrone-sulfate	Endogenous	S	substrate	HeLa			47 µM	31 pmol/min/mg	3-fold at 0.1 µM (60 min)		Knauer et al.	2013	23531488
OATP2B1	human	estrone-sulfate	Endogenous	S	substrate	HEK293					4-fold at 0.3 µM (8 min)		Xu et al.	2013	24018852
OATP2B1	human	estrone-sulfate	Endogenous	S	substrate	HEK293			9 µM	218 pmol/min/mg			Ogura et al.	2014	24285294
OATP2B1	human	estrone-sulfate	Endogenous	S	substrate	HEK293			14 µM	518 pmol/min/mg			Wen et al.	2016	25858254
OATP2B1	human	estrone-sulfate	Endogenous	S	substrate	HEK293			7 µM	182 pmol/min/mg			Bian et al.	2016	27576593
OATP2B1	human	estrone-sulfate	Endogenous	S	substrate	HEK293					226-fold at 1 µM (4 min)		Mathialagan et al.	2018	28945155
OATP2B1	human	estrone-sulfate	Endogenous	S	substrate	CHO					10-fold at 10 µM (5 min)		Gao et al.	2018	29467214
OATP2B1	human	estrone-sulfate	Endogenous	S	substrate	MDCK					39-fold at 0.1 µM (5 min)		Meyer zu Schwabedissen et al.	2018	29735582
OATP2B1	human	estrone-sulfate	Endogenous	S	substrate	HEK293					117-fold at 1 µM (2-4 min)		Bi et al.	2019	30975793
OATP2B1	human	estrone-sulfate	Endogenous	S	substrate	HEK293			14 µM	764 pmol/min/mg			Kondo et al.	2019	31400238
OATP2B1	human	estrone-sulfate	Endogenous	S	substrate	HEK293					98-fold at 5 µM (10 min)	139 pmol/min/mg	Bednarczyk et al.	2020	32189541
OATP2B1	human	estrone-sulfate	Endogenous	S	substrate	MDCK					36-fold at 1 µM (5 min)		Schäfer et al.	2020	32343897
OATP2B1	human	estrone-sulfate	Endogenous	S	substrate	MDCK					12-fold at 0.2 µM (2 min)	2 pmol/min/mg	Li et al.	2020	32587096
OATP2B1	human	estrone-sulfate	Endogenous	S	substrate	HEK293			7 µM	317 pmol/min/mg	23-fold at 5 µM (2 min)		Yang et al.	2020	32902299
OATP3A1	human	estrone-sulfate	Endogenous	S	substrate (-)	HEK293					1.5-fold at 0.05 µM (10min)		Tamai et al.	2000	10873595
OATP4A1	human	estrone-sulfate	Endogenous	S	substrate	HEK293					2-fold at 0.05 µM (10min)		Tamai et al.	2000	10873595
OATP4C1	human	estrone-sulfate	Endogenous	S	substrate	MDCK			27 µM	~200 pmol/min/mg	7-fold at 0.001 µM (10 min)		Yamaguchi et al.	2010	20610891
OATP4C1	human	estrone-sulfate	Endogenous	S	substrate	HEK293					2-fold at 0.005 µM (5 min)	0.0004 pmol/min/mg	Makino et al.	2012	22543032
Oatp4c1	rat	estrone-sulfate	Endogenous	S	substrate	MDCK			S50 = 50 µM h = 1.5 at pH 5.5	484 pmol/min/mg at pH 5.5	4-fold at 0.5 µM at pH 5.5 (10 min)		Kuo et al.	2012	22768102	Higher transport at pH 5.5 than pH 7.4
OATP6A1	human	estrone-sulfate	Endogenous	S	substrate (-)	HEK293					No transport at 10 µM		Fietz et al.	2013	23667501
Oat-PG	mouse	estrone-sulfate	Endogenous	S	inhibitor (-)	S2	prostaglandin E2	No inhibition at 1 µM					Shiraya et al.	2010	20448048
OCT1	human	estrone-sulfate	Endogenous	S	substrate (-)	HEK293					No transport at 1 or 10 µM		Mathialagan et al.	2018	28945155
OCT1	human	estrone-sulfate	Endogenous	S	substrate (-)	HEK293					No transport at 1 µM		Bi et al.	2019	30975793
OSCP1	human	estrone-sulfate	Endogenous	S	substrate	Xenopus laevis oocytes					8-fold at 0.05 µM (60 min)	0.0001 pmol/min/oocyte	Kobyashi et al.	2005	16006562
Oscp1	mouse	estrone-sulfate	Endogenous	S	substrate	Xenopus laevis oocytes					6-fold at 0.05 µM (60 min)	0.001 pmol/min/oocyte	Kobayashi et al.	2007	17446263
OSCP1	human	estrone-sulfate	Endogenous	S	substrate (-)	HEK293					No transport at 10 µM		Fietz et al.	2013	23667501
OST-alpha/beta	human	estrone-sulfate	Endogenous	S	substrate	Xenopus laevis oocytes			320 µM	~0.008 pmol/min/oocyte	47-fold at 0.05 µM (60 min)		Seward et al.	2003	12719432
Ost-alpha/beta	mouse	estrone-sulfate	Endogenous	S	substrate	Xenopus laevis oocytes			290 µM	~0.008 pmol/min/oocyte	55-fold at 0.05 µM (60 min)		Seward et al.	2003	12719432
OST-alpha/beta	human	estrone-sulfate	Endogenous	S	substrate	Xenopus laevis oocytes					104-fold at 0.05 µM (30 min)	0.01 pmol/min/oocyte	Ballatori et al.	2005	16317684	OST-alpha/beta mediated efflux of estrone-sulfate and dehydroepiandrosterone-sulfate. Estrone-sulfate also stimulated uptake of taurocholate.
OST-alpha/beta	human	estrone-sulfate	Endogenous	S	substrate	COS					8-fold at 3 µM (10 min)		Sun et al.	2007	17332473
SLC22A24	human	estrone-sulfate	Endogenous	S	substrate	HEK293			9 µM	~1000 pmol/min/mg	concentration not reported		Wah Yee et al.	2019	31553721
Soat	mouse	estrone-sulfate	Endogenous	S	inhibitor	HEK293	pregnenolone-sulfate	61% at 20 µM					Grosser et al.	2013	23562556
SOAT	human	estrone-sulfate	Endogenous	S	inhibitor	HEK293	dehydroepiandrosterone-sulfate	IC50 = 22 µM					Grosser et al.	2016	27033324
SOAT	human	estrone-sulfate	Endogenous	S	inhibitor	HEK293	dehydroepiandrosterone-sulfate	95% at 250 µM					Grosser et al.	2018	28951227
Soat	rat	estrone-sulfate	Endogenous	S	substrate	Xenopus laevis oocytes			31 µM	0.2 pmol/min/oocyte	4-fold at 5 µM (30 min)		Geyer et al.	2004	15020217
SOAT	human	estrone-sulfate	Endogenous	S	substrate	HEK293			12 µM	585 pmol/min/mg	12-fold at 0.2 µM (10 min)		Geyer et al.	2007	17491011
Soat	mouse	estrone-sulfate	Endogenous	S	substrate	HEK293			2 µM	27 pmol/min/mg	3-fold at 0.2 µM (10 min)		Grosser et al.	2013	23562556
SOAT	human	estrone-sulfate	Endogenous	S	substrate	HEK293					16-fold at 10 µM (10 min)		Fietz et al.	2013	23667501
Urat1	mouse	estrone-sulfate	Endogenous	S	inhibitor (-)	HEK293	p-aminohippuric acid	No inhibition at 500 µM					Imaoka et al.	2004	15284287
NTCP	human	ethinylestradiol-3-sulfate	Drug	S	substrate	HEK293			3 µM	18 pmol/min/mg	2-fold at 0.05 µM (3 min)		Han et al.	2010	20360302
OAT1	human	ethinylestradiol-3-sulfate	Drug	S	substrate (-)	HEK293					No transport at 1 µM		Han et al.	2010	20360303
OAT3	human	ethinylestradiol-3-sulfate	Drug	S	substrate	HEK293			21 µM	68 pmol/min/mg	4-fold at 0.05 µM (10 min)		Han et al.	2010	20360303
OAT4	human	ethinylestradiol-3-sulfate	Drug	S	substrate	HEK293			2 µM and 195 µM	28 and 599 pmol/min/mg	5-fold at 0.05 µM (10 min)		Han et al.	2010	20360303
OATP1B1	human	ethinylestradiol-3-sulfate	Drug	S	substrate	HEK293			0.09 µM and 141 µM	2 pmol/min/mg and 152 pmol/min/mg	4-fold at 0.1 µM (3 min)		Han et al.	2010	20360302
OATP1B3	human	ethinylestradiol-3-sulfate	Drug	S	substrate (-)	HEK293					No transport at 0.1 µM		Han et al.	2010	20360302
OATP2B1	human	ethinylestradiol-3-sulfate	Drug	S	substrate	HEK293			11 µM	110 pmol/min/mg	3-fold at 0.1 µM (3 min)		Han et al.	2010	20360302
OCT1	human	ethinylestradiol-3-sulfate	Drug	S	substrate (-)	HEK293					No transport at 1 µM		Han et al.	2010	20360302
OCT2	human	ethinylestradiol-3-sulfate	Drug	S	substrate (-)	HEK293					No transport at 1 µM		Han et al.	2010	20360303
SOAT	human	ethyl-sulfate	Drug	S	inhibitor (-)	HEK293	dehydroepiandrosterone-sulfate	2% at 25 µM					Geyer et al.	2007	17491011
OATP1B1	human	etiocholanolone-glucuronide	Endogenous	G	substrate	HEK293			6 µM	2 pmol/min/mg	8-fold at 10 µM (5 min)		Li et al.	2020	32587096
OATP1B3	human	etiocholanolone-glucuronide	Endogenous	G	substrate	HEK293			20 µM	16 pmol/min/mg	4-fold at 10 µM (5 min)		Li et al.	2020	32587096
OATP2B1	human	etiocholanolone-glucuronide	Endogenous	G	substrate (-)	MDCK					No transport at 10 µM		Li et al.	2020	32587096
SLC22A24	human	etiocholanolone-glucuronide	Endogenous	G	inhibitor	HEK293	taurocholate	IC50 = 57 µM					Wah Yee et al.	2019	31553721
LST-3TM12 (SLCO1B3/7)	human	ezetimibe-glucuronide	Drug	G	inhibitor	CHO	dehydroepiandrosterone-sulfate	IC50 = 100 µM					Malagnino et al.	2019	31127008
OATP1B1	human	ezetimibe-glucuronide	Drug	G	inhibitor	HEK293	bromosulfophthalein	IC50 = 0.15 µM					Oswald et al.	2008	18551036
OATP1B1	human	ezetimibe-glucuronide	Drug	G	substrate	HEK293					3-fold at 0.1 µM (10 min)		Oswald et al.	2008	18551036
OATP1B3	human	ezetimibe-glucuronide	Drug	G	inhibitor	HEK293	bromosulfophthalein	IC50 = 0.26 µM					Oswald et al.	2008	18551036
OATP1B3	human	ezetimibe-glucuronide	Drug	G	substrate	HEK293					2-fold at 0.1 µM (10 min)		Oswald et al.	2008	18551036
OATP2B1	human	ezetimibe-glucuronide	Drug	G	inhibitor	HEK293	bromosulfophthalein	IC50 = 0.14 µM					Oswald et al.	2008	18551036
OATP2B1	human	ezetimibe-glucuronide	Drug	G	substrate (-)	HEK293					No transport at 0.1-1 µM		Oswald et al.	2008	18551036
OATP1B1	human	fasiglifam-glucuronide	Drug	G	inhibitor	HEK293	estradiol-17-glucuronide	IC50 = 1 µM					Ackerson et al.	2019	31066974
OATP1B3	human	fasiglifam-glucuronide	Drug	G	inhibitor	HEK293	CCK-8	IC50 = 1 µM					Ackerson et al.	2019	31066974
OAT1	human	ferulic acid 4-glucuronide	Natural	G	inhibitor (-)	HEK293	p-aminohippuric acid	No inhibition at 10 µM					Wong et al.	2011	21538853
OAT1	human	ferulic acid 4-glucuronide	Natural	G	substrate (-)	HEK293					No transport at 25 µM		Wong et al.	2011	21538853
OAT2	human	ferulic acid 4-glucuronide	Natural	G	substrate (-)	HEK293					No transport at 25 µM		Wong et al.	2011	21538853
OAT3	human	ferulic acid 4-glucuronide	Natural	G	inhibitor	HEK293	5-carboxyfluorescein	16% at 10 µM					Wong et al.	2011	21538853
OAT3	human	ferulic acid 4-glucuronide	Natural	G	substrate	HEK293					Transport at 25 µM (30 min)	9 pmol/min/mg	Wong et al.	2011	21538853
OAT4	human	ferulic acid 4-glucuronide	Natural	G	substrate (-)	HEK293					No transport at 25 µM		Wong et al.	2011	21538853
OAT1	human	ferulic acid 4-sulfate	Natural	S	inhibitor	HEK293	p-aminohippuric acid	16% at 10 µM					Wong et al.	2011	21538853
OAT1	human	ferulic acid 4-sulfate	Natural	S	substrate	HEK293			54 µM	454 pmol/min/mg	Transport at 25 µM (30 min)	94 pmol/min/mg	Wong et al.	2011	21538853
OAT2	human	ferulic acid 4-sulfate	Natural	S	substrate (-)	HEK293					No transport at 25 µM		Wong et al.	2011	21538853
OAT3	human	ferulic acid 4-sulfate	Natural	S	inhibitor (-)	HEK293	5-carboxyfluorescein	No inhibition at 10 µM					Wong et al.	2011	21538853
OAT3	human	ferulic acid 4-sulfate	Natural	S	substrate	HEK293					Transport at 25 µM (30 min)	11 pmol/min/mg	Wong et al.	2011	21538853
OAT4	human	ferulic acid 4-sulfate	Natural	S	substrate	HEK293					Transport at 25 µM (30 min)	<3 pmol/min/mg	Wong et al.	2011	21538853
OAT1	human	fevipiprant-glucuronide	Drug	G	inhibitor (-)	HEK293	p-aminohippuric acid	No inhibition at 190 µM					Poller et al.	2019	31195091
OAT3	human	fevipiprant-glucuronide	Drug	G	inhibitor	HEK293	estrone-sulfate	Ki = 16 µM					Poller et al.	2019	31195091
OATP1B1	human	fevipiprant-glucuronide	Drug	G	inhibitor	HEK293	estradiol-17-glucuronide	Ki = 31 µM					Poller et al.	2019	31195091
OATP1B3	human	fevipiprant-glucuronide	Drug	G	inhibitor	HEK293	estradiol-17-glucuronide	Ki = 12 µM					Poller et al.	2019	31195091
OCT1	human	fevipiprant-glucuronide	Drug	G	inhibitor (-)	HEK293	MPP+	No inhibition at 190 µM					Poller et al.	2019	31195091
OCT2	human	fevipiprant-glucuronide	Drug	G	inhibitor (-)	HEK293	MPP+	No inhibition at 190 µM					Poller et al.	2019	31195091
OATP1B1	human	flavopiridol-glucuronide	Drug	G	substrate	MDCK					2-fold at 10 µM (30 min)		Ni et al.	2010	21072184
OATP1B1	human	flavopiridol-glucuronide	Drug	G	substrate (-)	HEK293					No transport at 10 µM		Ni et al.	2010	21072184
OAT1	human	forsythin-sulfate	Natural	S	substrate (-)	HEK293					No transport at 50 µM		Pan et al.	2020	32860005
OAT3	human	forsythin-sulfate	Natural	S	substrate	HEK293					22-fold at 50 µM		Pan et al.	2020	32860005
OCT2	human	forsythin-sulfate	Natural	S	substrate (-)	HEK293					No transport at 50 µM		Pan et al.	2020	32860005
OAT3	human	gemfibrozil-glucuronide	Drug	G	inhibitor	S2	pravastatin	IC50 = 20 µM					Nakagomi-Hagihara et al.	2007	17455113
OATP1B1	human	gemfibrozil-glucuronide	Drug	G	inhibitor	MDCK	cerivastatin	IC50 = 24 µM					Shitara et al.	2004	15194707
OATP1B1	human	gemfibrozil-glucuronide	Drug	G	inhibitor	HEK293	pitavastatin	Ki = 23 µM					Hirano et al.	2006	16595711
OATP1B1	human	gemfibrozil-glucuronide	Drug	G	inhibitor	Xenopus laevis oocytes	pravastatin	Ki = 8 µM					Nakagomi-Hagihara et al.	2007	17523051
OATP1B1	human	gemfibrozil-glucuronide	Drug	G	substrate	MDCK expressing MRP2					11-fold higher transcellular transport at 5 µM (120 min)		Hirouchi et al.	2009	19628752
OATP1B1	human	gemfibrozil-glucuronide	Drug	G	substrate	HEK293					13-fold at 1 µM		Kimoto et al.	2015	26378985
OATP1B3	human	gemfibrozil-glucuronide	Drug	G	substrate	HEK293					3-fold at 1 µM		Kimoto et al.	2015	26378985
OATP2B1	human	gemfibrozil-glucuronide	Drug	G	substrate	HEK293					4-fold at 1 µM		Kimoto et al.	2015	26378985
OAT1	human	genistein-4'-sulfate	Natural	S	inhibitor	HEK293	p-aminohippuric acid	63% at 10 µM					Wong et al.	2011	21244849
OAT1	human	genistein-4'-sulfate	Natural	S	substrate	HEK293			5 µM	28 pmol/min/mg	>10-fold at 25 µM (30 min)		Wong et al.	2011	21244849
OAT3	human	genistein-4'-sulfate	Natural	S	inhibitor	HEK293	5-carboxyfluorescein	81% at 10 µM					Wong et al.	2011	21244849
OAT3	human	genistein-4'-sulfate	Natural	S	substrate	HEK293					Transport at 25 µM (30 min)	4 pmol/min/mg	Wong et al.	2011	21244849
OAT1	human	genistein-7-glucuronide	Natural	G	inhibitor	HEK293	p-aminohippuric acid	18% at 10 µM					Wong et al.	2011	21244849
OAT1	human	genistein-7-glucuronide	Natural	G	substrate (-)	HEK293					No transport at 25 µM		Wong et al.	2011	21244849
OAT3	human	genistein-7-glucuronide	Natural	G	inhibitor	HEK293	5-carboxyfluorescein	57% at 10 µM					Wong et al.	2011	21244849
OAT3	human	genistein-7-glucuronide	Natural	G	substrate	HEK293			8 µM	210 pmol/min/mg	300-fold at 25 µM (30 min)		Wong et al.	2011	21244849
OAT1	human	glycitein-7-glucuronide	Natural	G	inhibitor	HEK293	p-aminohippuric acid	17% at 10 µM					Wong et al.	2011	21244849
OAT1	human	glycitein-7-glucuronide	Natural	G	substrate (-)	HEK293					No transport at 25 µM		Wong et al.	2011	21244849
OAT3	human	glycitein-7-glucuronide	Natural	G	inhibitor	HEK293	5-carboxyfluorescein	52% at 10 µM					Wong et al.	2011	21244849
OAT3	human	glycitein-7-glucuronide	Natural	G	substrate	HEK293			18 µM	171 pmol/min/mg	100-fold at 25 µM (30 min)		Wong et al.	2011	21244849
NTCP	human	glycochenodeoxycholate-3-glucuronide	Endogenous	G	substrate (-)	HEK293					No transport at 1 µM		Neuvonen et al.	2020	32961594
OAT2	human	glycochenodeoxycholate-3-glucuronide	Endogenous	G	substrate (-)	HEK293					No transport at 1 µM		Neuvonen et al.	2020	32961594
OATP1B1	human	glycochenodeoxycholate-3-glucuronide	Endogenous	G	inhibitor	HEK293	rosuvastatin	IC50 = 16 µM					Neuvonen et al.	2020	32961594
OATP1B1	human	glycochenodeoxycholate-3-glucuronide	Endogenous	G	substrate	HEK293					86-fold at 1 µM (2 min)		Neuvonen et al.	2020	32961594
OATP1B3	human	glycochenodeoxycholate-3-glucuronide	Endogenous	G	inhibitor	HEK293	rosuvastatin	50% at 100 µM					Neuvonen et al.	2020	32961594
OATP1B3	human	glycochenodeoxycholate-3-glucuronide	Endogenous	G	substrate	HEK293					14-fold at 1 µM (2 min)		Neuvonen et al.	2020	32961594
OATP2B1	human	glycochenodeoxycholate-3-glucuronide	Endogenous	G	inhibitor	HEK293	rosuvastatin	25% at 100 µM					Neuvonen et al.	2020	32961594
OATP2B1	human	glycochenodeoxycholate-3-glucuronide	Endogenous	G	substrate	HEK293					3-fold at 1 µM (2 min)		Neuvonen et al.	2020	32961594
OCT1	human	glycochenodeoxycholate-3-glucuronide	Endogenous	G	substrate (-)	HEK293					No transport at 1 µM		Neuvonen et al.	2020	32961594
NTCP	human	glycochenodeoxycholate-3-sulfate	Endogenous	S	substrate	HEK293					38-fold at 1 µM (10 min)		Takehara et al.	2017	28550384
OAT1	human	glycochenodeoxycholate-3-sulfate	Endogenous	S	substrate (-)	HEK293					No transport at 1 µM		Tsuruya et al.	2016	27638508
OAT3	human	glycochenodeoxycholate-3-sulfate	Endogenous	S	substrate	HEK293			64 µM	545 pmol/min/mg	12-fold at 1 µM (2 min)		Tsuruya et al.	2016	27638508
OAT4	human	glycochenodeoxycholate-3-sulfate	Endogenous	S	substrate (-)	HEK293					No transport at 1 µM		Tsuruya et al.	2016	27638508
OATP1B1	human	glycochenodeoxycholate-3-sulfate	Endogenous	S	substrate	HEK293			10 µM	19 pmol/min/mg	20-fold at 1 µM (10 min)		Takehara et al.	2017	28550384
OATP1B3	human	glycochenodeoxycholate-3-sulfate	Endogenous	S	substrate	HEK293			5 µM	122 pmol/min/mg	31-fold at 1 µM (10 min)		Takehara et al.	2017	28550384
SLC22A24	human	glycochenodeoxycholic acid 3-sulfate	Endogenous	S	inhibitor	HEK293	taurocholate	59% at 100 µM					Wah Yee et al.	2019	31553721
NTCP	human	glycodeoxycholate-3-glucuronide	Endogenous	G	substrate (-)	HEK293					No transport at 1 µM		Neuvonen et al.	2020	32961594
OAT2	human	glycodeoxycholate-3-glucuronide	Endogenous	G	substrate (-)	HEK293					No transport at 1 µM		Neuvonen et al.	2020	32961594
OATP1B1	human	glycodeoxycholate-3-glucuronide	Endogenous	G	inhibitor	HEK293	rosuvastatin	IC50 = 28 µM					Neuvonen et al.	2020	32961594
OATP1B1	human	glycodeoxycholate-3-glucuronide	Endogenous	G	substrate	HEK293					78-fold at 1 µM (2 min)		Neuvonen et al.	2020	32961594
OATP1B3	human	glycodeoxycholate-3-glucuronide	Endogenous	G	inhibitor	HEK293	rosuvastatin	50% at 100 µM					Neuvonen et al.	2020	32961594
OATP1B3	human	glycodeoxycholate-3-glucuronide	Endogenous	G	substrate	HEK293					6-fold at 1 µM (2 min)		Neuvonen et al.	2020	32961594
OATP2B1	human	glycodeoxycholate-3-glucuronide	Endogenous	G	inhibitor	HEK293	rosuvastatin	IC50 = 34 µM					Neuvonen et al.	2020	32961594
OATP2B1	human	glycodeoxycholate-3-glucuronide	Endogenous	G	substrate	HEK293					2-fold at 1 µM (2 min)		Neuvonen et al.	2020	32961594
OCT1	human	glycodeoxycholate-3-glucuronide	Endogenous	G	substrate (-)	HEK293					No transport at 1 µM		Neuvonen et al.	2020	32961594
NTCP	human	glycolithocholate-3-sulfate	Endogenous	S	substrate	CHO			4 µM	31 pmol/min/mg			Jani et al.	2018	29024779
OATP1B1	human	glycolithocholate-3-sulfate	Endogenous	S	substrate	HEK293			0.7 µM	45 pmol/min/mg	36-fold at 1 µM (10 min)		Tóth et al.	2018	29933103
OST-alpha/beta	human	glycolithocholic acid sulfate	Endogenous	S	inhibitor	Xenopus laevis oocytes	estrone-sulfate	44% at 200 µM					Seward et al.	2003	12719432
Ost-alpha/beta	mouse	glycolithocholic acid sulfate	Endogenous	S	inhibitor	Xenopus laevis oocytes	estrone-sulfate	56% at 200 µM					Seward et al.	2003	12719432
SOAT	human	glycolithocholic acid-3-sulfate	Endogenous	S	inhibitor	HEK293	dehydroepiandrosterone-sulfate	93% at 25 µM					Geyer et al.	2007	17491011
SOAT	human	hydroquinone-sulfate	Pollutant	S	inhibitor (-)	HEK293	dehydroepiandrosterone-sulfate	8% at 25 µM					Geyer et al.	2007	17491011
OAT1	human	indoxyl-glucuronide	Endogenous / Uremic toxin	G	inhibitor	HEK293	6-carboxyfluorescein	32% at 950 µM					Hsueh et al.	2016	27467266
Oat3	mouse	indoxyl-glucuronide	Endogenous / Uremic toxin	G	inhibitor	Xenopus laevis oocytes	benzylpenicillin	28% at 5 µM					Ohtsuki et al.	2004	14762099
OAT3	human	indoxyl-glucuronide	Endogenous / Uremic toxin	G	inhibitor	HEK293	6-carboxyfluorescein	IC50 = 670 µM					Hsueh et al.	2016	27467266
OCT2	human	indoxyl-glucuronide	Endogenous / Uremic toxin	G	inhibitor	HEK293	metformin	IC50 = 58 µM					Cheung et al.	2017	28483424
NTCP	human	indoxyl-sulfate	Endogenous / Uremic toxin	S	inhibitor	HEK293	taurocholic acid	26% at 500 µM					Weigand et al.	2019	30639138
OAT1	human	indoxyl-sulfate	Endogenous / Uremic toxin	S	inhibitor	OK	p-aminohippuric acid	IC50 = 83 µM					Motojima et al.	2002	11815391
Oat1	rat	indoxyl-sulfate	Endogenous / Uremic toxin	S	inhibitor	S2	p-aminohippuric acid	Ki = 34 µM					Enomoto et al.	2002	12089366
OAT1	human	indoxyl-sulfate	Endogenous / Uremic toxin	S	inhibitor	S2	p-aminohippuric acid	Ki = 23 µM					Enomoto et al.	2003	12679137
OAT1	human	indoxyl-sulfate	Endogenous / Uremic toxin	S	inhibitor	LLC-PK1	p-aminohippuric acid	Ki = 13 µM					Deguchi et al.	2004	14675047
Oat1	rat	indoxyl-sulfate	Endogenous / Uremic toxin	S	inhibitor	LLC-PK1	p-aminohippuric acid	Ki = 25 µM					Deguchi et al.	2004	14675047
Oat1	mouse	indoxyl-sulfate	Endogenous / Uremic toxin	S	inhibitor	Xenopus laevis oocytes	6-carboxyfluoroscein	IC50 = 18 µM					Wikoff et al.	2011	21476605
OAT1	human	indoxyl-sulfate	Endogenous / Uremic toxin	S	inhibitor	HEK293	6-carboxyfluorescein	IC50 = 110 µM					Hsueh et al.	2016	27467266
OAT1	human	indoxyl-sulfate	Endogenous / Uremic toxin	S	inhibitor	HEK293	morinidazole-sulfate	IC50 = 200 µM					Kong et al.	2017	28314825
OAT1	human	indoxyl-sulfate	Endogenous / Uremic toxin	S	substrate	OK					4-fold at 1000 µM (60 min)		Motojima et al.	2002	11815391
OAT1	human	indoxyl-sulfate	Endogenous / Uremic toxin	S	substrate	OK							Motojima et al.	2002	11815391
Oat1	rat	indoxyl-sulfate	Endogenous / Uremic toxin	S	substrate	S2					6-fold at 100 µM (30 min)		Enomoto et al.	2002	12089366
OAT1	human	indoxyl-sulfate	Endogenous / Uremic toxin	S	substrate	S2					12-fold at 100 µM (15 min)		Enomoto et al.	2003	12679137
OAT1	human	indoxyl-sulfate	Endogenous / Uremic toxin	S	substrate	LLC-PK1			21 µM	216 pmol/min/mg	15-fold at 1 µM (15 min)		Deguchi et al.	2004	14675047
Oat1	rat	indoxyl-sulfate	Endogenous / Uremic toxin	S	substrate	LLC-PK1			18 µM	350 pmol/min/mg	10-fold at 1 µM (15 min)		Deguchi et al.	2004	14675047
OAT1	cynomolgus monkey	indoxyl-sulfate	Endogenous / Uremic toxin	S	substrate	HEK293			33 µM	270 pmol/min/mg	16-fold at 1 µM (10 min)		Tahara et al.	2005	15846473
OAT2	human	indoxyl-sulfate	Endogenous / Uremic toxin	S	inhibitor	S2	prostaglandin F2a	20% at 1000 µM					Enomoto et al.	2003	12679137
Oat3	rat	indoxyl-sulfate	Endogenous / Uremic toxin	S	inhibitor	S2	estrone-sulfate	Ki = 74 µM					Enomoto et al.	2002	12089366
OAT3	human	indoxyl-sulfate	Endogenous / Uremic toxin	S	inhibitor	S2	estrone-sulfate	Ki = 169 µM					Enomoto et al.	2003	12679137
OAT3	human	indoxyl-sulfate	Endogenous / Uremic toxin	S	inhibitor	LLC-PK1	benzylpenicillin	Ki = 183 µM					Deguchi et al.	2004	14675047
Oat3	rat	indoxyl-sulfate	Endogenous / Uremic toxin	S	inhibitor	LLC-PK1	benzylpenicillin	Ki = 138 µM					Deguchi et al.	2004	14675047
OAT3	human	indoxyl-sulfate	Endogenous / Uremic toxin	S	inhibitor	HEK293	6-carboxyfluorescein	IC50 = 270 µM					Hsueh et al.	2016	27467266
OAT3	human	indoxyl-sulfate	Endogenous / Uremic toxin	S	inhibitor	HEK293	morinidazole-sulfate	IC50 = 222 µM					Kong et al.	2017	28314825
Oat3	rat	indoxyl-sulfate	Endogenous / Uremic toxin	S	substrate	Xenopus laevis oocytes			158 µM	0.2 pmol/min/oocyte	23-fold at 2 µM (120 min)		Deguchi et al.	2002	11967025
Oat3	rat	indoxyl-sulfate	Endogenous / Uremic toxin	S	substrate	S2					8-fold at 100 µM (30 min)		Enomoto et al.	2002	12089366
Oat3	rat	indoxyl-sulfate	Endogenous / Uremic toxin	S	substrate	Xenopus laevis oocytes					11-fold at 2 µM (60 min)	0.003 pmol/min/oocyte	Ohtsuki et al.	2002	12358729
OAT3	human	indoxyl-sulfate	Endogenous / Uremic toxin	S	substrate	S2					9-fold at 100 µM (15 min)		Enomoto et al.	2003	12679137
OAT3	human	indoxyl-sulfate	Endogenous / Uremic toxin	S	substrate	LLC-PK1			264 µM	505 pmol/min/mg	4-fold at 1 µM (15 min)		Deguchi et al.	2004	14675047
Oat3	rat	indoxyl-sulfate	Endogenous / Uremic toxin	S	substrate	LLC-PK1			174 µM	1047 pmol/min/mg	3-fold at 1 µM (15 min)		Deguchi et al.	2004	14675047
Oat3	mouse	indoxyl-sulfate	Endogenous / Uremic toxin	S	substrate	Xenopus laevis oocytes					14-fold at 2 µM (60 min)		Ohtsuki et al.	2004	14762099
OAT3	cynomolgus monkey	indoxyl-sulfate	Endogenous / Uremic toxin	S	substrate (-)	HEK293					No transport at 1 µM		Tahara et al.	2005	15846473
OAT4	human	indoxyl-sulfate	Endogenous / Uremic toxin	S	inhibitor	S2	estrone-sulfate	Ki = 181 µM					Enomoto et al.	2003	12679137
OAT4	human	indoxyl-sulfate	Endogenous / Uremic toxin	S	inhibitor	S2	p-aminohippuric acid	71% at 5000 µM					Islam et al.	2007	DOI:10.11434/kyorinmed.38.61
OAT4	human	indoxyl-sulfate	Endogenous / Uremic toxin	S	substrate	S2					14-fold at 100 µM (15 min)		Enomoto et al.	2003	12679137	OAT4-mediated indoxyl-sulfate efflux
Oat6	mouse	indoxyl-sulfate	Endogenous / Uremic toxin	S	inhibitor	CHO	estrone-sulfate	25% at 500 µM					Schnabolk et al.	2010	20519554
OATP1B1	human	indoxyl-sulfate	Endogenous / Uremic toxin	S	inhibitor	HEK293	estrone-sulfate	30% at 400 µM					Reyes et al.	2011	21618544
OATP1B1	human	indoxyl-sulfate	Endogenous / Uremic toxin	S	inhibitor	HEK293	estrone-sulfate	IC50 = 2700 µM					Sato et al.	2014	25579430
OATP1B1	human	indoxyl-sulfate	Endogenous / Uremic toxin	S	inhibitor	HEK293	SN-38	IC50 = 1061 µM					Katsube et al.	2017	28314987
OATP1B1	human	indoxyl-sulfate	Endogenous / Uremic toxin	S	inhibitor (-)	HEK293	taurocholic acid	No inhibition at 500 µM					Weigand et al.	2019	30639138
OATP1B1	human	indoxyl-sulfate	Endogenous / Uremic toxin	S	inhibitor (-)	HEK293	taurocholic acid	No inhibition at 500 µM					Weigand et al.	2019	30639138
OATP1B1	human	indoxyl-sulfate	Endogenous / Uremic toxin	S	substrate (-)	HEK293					No transport at 50 µM		Sato et al.	2014	25579430
OATP1B3	human	indoxyl-sulfate	Endogenous / Uremic toxin	S	inhibitor	HEK293	estrone-sulfate	43% at 400 µM					Reyes et al.	2011	21618544
OATP1B3	human	indoxyl-sulfate	Endogenous / Uremic toxin	S	inhibitor	HEK293	taurocholate	IC50 = 1300 µM					Sato et al.	2014	25579430
OATP1B3	human	indoxyl-sulfate	Endogenous / Uremic toxin	S	substrate (-)	HEK293					No transport at 50 µM		Sato et al.	2014	25579430
OATP2B1	human	indoxyl-sulfate	Endogenous / Uremic toxin	S	inhibitor	HEK293	estrone-sulfate	30% at 400 µM					Reyes et al.	2011	21618544
Oatp4c1	rat	indoxyl-sulfate	Endogenous / Uremic toxin	S	inhibitor	MDCK	estrone-sulfate	25% at 100 µM at pH 5.5					Kuo et al.	2012	22768102
OCT1	human	indoxyl-sulfate	Endogenous / Uremic toxin	S	inhibitor (-)	S2	tetraethylammonium	0% at 1000 µM					Enomoto et al.	2003	12679137
OCT2	human	indoxyl-sulfate	Endogenous / Uremic toxin	S	inhibitor (-)	S2	tetraethylammonium	0% at 1000 µM					Enomoto et al.	2003	12679137
SOAT	human	indoxyl-sulfate	Drug	S	inhibitor (-)	HEK293	dehydroepiandrosterone-sulfate	1% at 25 µM					Geyer et al.	2007	17491011
Urat1	mouse	indoxyl-sulfate	Endogenous / Uremic toxin	S	inhibitor	HEK293	p-aminohippuric acid	90% at 500 µM					Imaoka et al.	2004	15284287
OAT1	human	isoferulic acid 3-glucuronide	Natural	G	inhibitor (-)	HEK293	p-aminohippuric acid	No inhibition at 10 µM					Wong et al.	2011	21538853
OAT1	human	isoferulic acid 3-glucuronide	Natural	G	substrate	HEK293					Transport at 25 µM (30 min)	2 pmol/min/mg	Wong et al.	2011	21538853
OAT2	human	isoferulic acid 3-glucuronide	Natural	G	substrate (-)	HEK293					No transport at 25 µM		Wong et al.	2011	21538853
OAT3	human	isoferulic acid 3-glucuronide	Natural	G	inhibitor (-)	HEK293	5-carboxyfluorescein	No inhibition at 10 µM					Wong et al.	2011	21538853
OAT3	human	isoferulic acid 3-glucuronide	Natural	G	substrate	HEK293					Transport at 25 µM (30 min)	7 pmol/min/mg	Wong et al.	2011	21538853
OAT4	human	isoferulic acid 3-glucuronide	Natural	G	substrate (-)	HEK293					No transport at 25 µM		Wong et al.	2011	21538853
OAT1	human	isoferulic acid 3-sulfate	Natural	S	inhibitor	HEK293	p-aminohippuric acid	24% at 10 µM					Wong et al.	2011	21538853
OAT1	human	isoferulic acid 3-sulfate	Natural	S	substrate	HEK293			33 µM	1290 pmol/min/mg	Transport at 25 µM (30 min)	177 pmol/min/mg	Wong et al.	2011	21538853
OAT2	human	isoferulic acid 3-sulfate	Natural	S	substrate (-)	HEK293					No transport at 25 µM		Wong et al.	2011	21538853
OAT3	human	isoferulic acid 3-sulfate	Natural	S	inhibitor	HEK293	5-carboxyfluorescein	20% at 10 µM					Wong et al.	2011	21538853
OAT3	human	isoferulic acid 3-sulfate	Natural	S	substrate	HEK293					Transport at 25 µM (30 min)	10 pmol/min/mg	Wong et al.	2011	21538853
OAT4	human	isoferulic acid 3-sulfate	Natural	S	substrate	HEK293					Transport at 25 µM (30 min)	<3 pmol/min/mg	Wong et al.	2011	21538853
OATP1A2	human	isorhamnetin-3-glucuronide	Natural	G	inhibitor	A431	sulforhodamine 101	60% at 100 µM					Mohos et al.	2020	32751996
OATP1B1	human	isorhamnetin-3-glucuronide	Natural	G	inhibitor	A431	pyranine	IC50 = 6 µM					Mohos et al.	2020	32751996
OATP1B3	human	isorhamnetin-3-glucuronide	Natural	G	inhibitor	A431	pyranine	IC50 = 10 µM					Mohos et al.	2020	32751996
OATP2B1	human	isorhamnetin-3-glucuronide	Natural	G	inhibitor	A431	pyranine	IC50 = 4 µM					Mohos et al.	2020	32751996
SLC22A24	human	ketoprofen-glucuronide	Drug	G	inhibitor	HEK293	taurocholate	39% at 100 µM					Wah Yee et al.	2019	31553721
Soat	mouse	lithocholic acid 3-sulfate	Endogenous	S	inhibitor	HEK293	pregnenolone-sulfate	90% at 20 µM					Grosser et al.	2013	23562556
OST-alpha/beta	human	lithocholic acid sulfate	Endogenous	S	inhibitor	Xenopus laevis oocytes	estrone-sulfate	67% at 200 µM					Seward et al.	2003	12719432
Ost-alpha/beta	mouse	lithocholic acid sulfate	Endogenous	S	inhibitor	Xenopus laevis oocytes	estrone-sulfate	66% at 200 µM					Seward et al.	2003	12719432
SOAT	human	lithocholic acid-3-sulfate	Endogenous	S	inhibitor	HEK293	dehydroepiandrosterone-sulfate	89% at 25 µM					Geyer et al.	2007	17491011
OATP1B1	human	luteolin-3'-glucuronide	Natural	G	substrate	CHO			2 µM	84 nmol/min/mg			Zhi et al.	2020	32009392
OATP1B3	human	luteolin-3'-glucuronide	Natural	G	substrate	CHO			10 µM	35 nmol/min/mg			Zhi et al.	2020	32009392
OATP2B1	human	luteolin-7-diglucuronide	Natural	G	inhibitor	HEK293	estrone-sulfate	IC50 = 180 µM					Iijima et al.	2018	29248449
OATP1B1	human	luteolin-7-glucuronide	Natural	G	substrate (-)	CHO					Concentration not reported		Zhi et al.	2020	32009392
OATP1B3	human	luteolin-7-glucuronide	Natural	G	substrate (-)	CHO					Concentration not reported		Zhi et al.	2020	32009392
OAT4	human	minoxidil-sulfate	Drug	S	inhibitor (-)	Xenopus laevis oocytes	estrone-sulfate	0% at 5 µM					Cha et al.	2000	10660625
Oat5	rat	minoxidil-sulfate	Drug	S	inhibitor (-)	Xenopus laevis oocytes		No inhibition at 100 µM					Anzai et al.	2005	16079298
Oat5	mouse	minoxidil-sulfate	Drug	S	inhibitor (-)	Xenopus laevis oocytes		estrone-sulfate					Kwak et al.	2005	16150593
OAT7	human	minoxidil-sulfate	Drug	S	inhibitor	Xenopus laevis oocytes	estrone-sulfate	70% at 100 µM					Shin et al.	2007	17393504
Urat1	mouse	minoxidil-sulfate	Drug	S	inhibitor	HEK293	p-aminohippuric acid	23% at 500 µM					Imaoka et al.	2004	15284287
OAT1	human	morinidazole-R-glucuronide	Drug	G	substrate (-)	HEK293					No transport at 5 µM		Zhong et al.	2014	24820074
OAT3	human	morinidazole-R-glucuronide	Drug	G	substrate	HEK293			26 µM	45 pmol/min/mg	180-fold at 5 µM (incubation time not reported)		Zhong et al.	2014	24820074
OCT2	human	morinidazole-R-glucuronide	Drug	G	substrate (-)	HEK293					No transport at 5 µM		Zhong et al.	2014	24820074
OAT1	human	morinidazole-S-glucuronide	Drug	G	substrate (-)	HEK293					No transport at 5 µM		Zhong et al.	2014	24820074
OAT3	human	morinidazole-S-glucuronide	Drug	G	substrate	HEK293			209 µM	218 pmol/min/mg	274-fold at 5 µM (incubation time not reported)		Zhong et al.	2014	24820074
OCT2	human	morinidazole-S-glucuronide	Drug	G	substrate (-)	HEK293					No transport at 5 µM		Zhong et al.	2014	24820074
OAT1	human	morinidazole-sulfate	Drug	S	substrate	HEK293			29 µM	485 pmol/min/mg	180-fold at 5 µM (incubation time not reported)		Zhong et al.	2014	24820074
OAT3	human	morinidazole-sulfate	Drug	S	substrate	HEK293			54 µM	864 pmol/min/mg	133-fold at 5 µM (incubation time not reported)		Zhong et al.	2014	24820074
OCT2	human	morinidazole-sulfate	Drug	S	substrate (-)	HEK293					No transport at 5 µM		Zhong et al.	2014	24820074
OAT1	human	mycophenolic acid acyl glucuronide	Drug	G	inhibitor	Xenopus laevis oocytes	p-aminohippuric acid	13% at 100 µM					Wolff et al.	2007	17526543
OAT3	human	mycophenolic acid acyl glucuronide	Drug	G	inhibitor	Xenopus laevis oocytes	estrone-sulfate	IC50 = 3 µM					Wolff et al.	2007	17526543
OATP1B1	human	mycophenolic acid acyl glucuronide	Drug	G	substrate (-)	HEK293					No transport at 250 µM		Michelon et al.	2010	21142914
OAT1	human	mycophenolic acid glucuronide	Drug	G	inhibitor	HEK293	p-aminohippuric acid	IC50 = 512 µM					Uwai et al.	2007	17462604
OAT1	human	mycophenolic acid glucuronide	Drug	G	inhibitor	HeLa	p-aminohippuric acid	IC50 = 223 µM					Takekuma et al.	2007	17498396
OAT1	human	mycophenolic acid glucuronide	Drug	G	inhibitor	Xenopus laevis oocytes	p-aminohippuric acid	18% at 100 µM					Wolff et al.	2007	17526543
OAT1	human	mycophenolic acid glucuronide	Drug	G	substrate (-)	HEK293					No substrate at 400 µM		Uwai et al.	2007	17462604
OAT3	human	mycophenolic acid glucuronide	Drug	G	inhibitor	HEK293	estrone-sulfate	IC50 = 69 µM					Uwai et al.	2007	17462604
OAT3	human	mycophenolic acid glucuronide	Drug	G	inhibitor	Xenopus laevis oocytes	estrone-sulfate	IC50 = 42 µM					Takekuma et al.	2007	17498396
OAT3	human	mycophenolic acid glucuronide	Drug	G	inhibitor	Xenopus laevis oocytes	estrone-sulfate	IC50 = 15 µM					Wolff et al.	2007	17526543
OAT3	human	mycophenolic acid glucuronide	Drug	G	substrate	HEK293					4-fold at 400 µM (60 min)		Uwai et al.	2007	17462604
OATP1A2	human	mycophenolic acid glucuronide	Drug	G	substrate (-)	HEK293					No transport at 20 µM		Picard et al.	2010	19890249
OATP1B1	human	mycophenolic acid glucuronide	Drug	G	substrate	HEK293					3-fold at 250 µM (10 min)		Michelon et al.	2010	21142914
OATP1B1	human	mycophenolic acid glucuronide	Drug	G	substrate (-)	HEK293					No transport at 20 µM		Picard et al.	2010	19890249
OATP1B3	human	mycophenolic acid glucuronide	Drug	G	substrate	HEK293			114 µM	508 pmol/min/mg	3-fold at 20 µM (5 min)		Picard et al.	2010	19890249
OAT1	human	N-acetylserotonin-sulfate	Endogenous	S	substrate	HEK293					2-fold at 100 µM (2 min)		Huo et al.	2017	28099762
OAT3	human	N-acetylserotonin-sulfate	Endogenous	S	substrate	HEK293			304 µM	~250 pmol/min/mg	10-fold at 100 µM (2 min)		Huo et al.	2017	28099762
OCT2	human	N-acetylserotonin-sulfate	Endogenous	S	substrate (-)	HEK293					No tranport at 100 µM		Huo et al.	2017	28099762
OCT2	human	N-acetylserotonin-sulfate	Endogenous	S	substrate (-)	HEK293					No tranport at 100 µM		Huo et al.	2017	28099762
Oat3	mouse	naphthol-glucuronide	Pollutant	G	inhibitor (-)	Xenopus laevis oocytes	benzylpenicillin	No inhibition at 5 µM					Ohtsuki et al.	2004	14762099
OAT4	human	naphthol-glucuronide	Pollutant	G	inhibitor (-)	Xenopus laevis oocytes	estrone-sulfate	0% at 5 µM					Cha et al.	2000	10660625
Oat5	rat	naphthol-glucuronide	Pollutant	G	inhibitor (-)	Xenopus laevis oocytes		No inhibition at 100 µM					Anzai et al.	2005	16079298
Oat5	mouse	naphthol-glucuronide	Pollutant	G	inhibitor (-)	Xenopus laevis oocytes		estrone-sulfate					Kwak et al.	2005	16150593
OAT7	human	naphthol-glucuronide	Pollutant	G	inhibitor (-)	Xenopus laevis oocytes	estrone-sulfate	No inhibition at 100 µM					Shin et al.	2007	17393504
Oat3	mouse	naphthol-sulfate	Pollutant	S	inhibitor (-)	Xenopus laevis oocytes	benzylpenicillin	No inhibition at 5 µM					Ohtsuki et al.	2004	14762099
OAT4	human	naphthol-sulfate	Pollutant	S	inhibitor	Xenopus laevis oocytes	estrone-sulfate	38% at 5 µM					Cha et al.	2000	10660625
Oat5	mouse	naphthol-sulfate	Pollutant	S	inhibitor	Xenopus laevis oocytes		estrone-sulfate					Kwak et al.	2005	16150593
Oat5	rat	naphthol-sulfate	Pollutant	S	inhibitor (-)	Xenopus laevis oocytes		No inhibition at 100 µM					Anzai et al.	2005	16079298
OAT7	human	naphthol-sulfate	Pollutant	S	inhibitor	Xenopus laevis oocytes	estrone-sulfate	77% at 100 µM					Shin et al.	2007	17393504
SOAT	human	naphthol-sulfate	Pollutant	S	inhibitor	HEK293	dehydroepiandrosterone-sulfate	57% at 25 µM					Geyer et al.	2007	17491011
Soat	mouse	naphthol-sulfate	Pollutant	S	inhibitor	HEK293	pregnenolone-sulfate	77% at 20 µM					Grosser et al.	2013	23562556
NTCP	human	obeticholic acid glucuronide	Drug	G	substrate (-)	MDCK					No transport at 10 µM		Zhou et al.	2019	31299240
OATP1B1	human	obeticholic acid glucuronide	Drug	G	substrate (-)	CHO					No transport at 10 µM		Zhou et al.	2019	31299240
OATP1B3	human	obeticholic acid glucuronide	Drug	G	substrate (-)	CHO					No transport at 10 µM		Zhou et al.	2019	31299240
OAT4	human	paracetamol-glucuronide	Drug	G	inhibitor (-)	Xenopus laevis oocytes	estrone-sulfate	0% at 5 µM					Cha et al.	2000	10660625
Oat5	rat	paracetamol-glucuronide	Drug	G	inhibitor (-)	Xenopus laevis oocytes		No inhibition at 100 µM					Anzai et al.	2005	16079298
Oat5	mouse	paracetamol-glucuronide	Drug	G	inhibitor (-)	Xenopus laevis oocytes		estrone-sulfate					Kwak et al.	2005	16150593
OAT7	human	paracetamol-glucuronide	Drug	G	inhibitor (-)	Xenopus laevis oocytes	estrone-sulfate	No inhibition at 100 µM					Shin et al.	2007	17393504
NTCP	human	para-cresyl-glucuronide	Endogenous / Uremic toxin	G	inhibitor (-)	HEK293	taurocholic acid	No inhibition at 500 µM					Weigand et al.	2019	30639138
OATP1B1	human	para-cresyl-glucuronide	Endogenous / Uremic toxin	G	inhibitor	HEK293	taurocholic acid	24% at 500 µM					Weigand et al.	2019	30639138
OATP1B3	human	para-cresyl-glucuronide	Endogenous / Uremic toxin	G	inhibitor	HEK293	taurocholic acid	18% at 500 µM					Weigand et al.	2019	30639138
NTCP	human	para-cresyl-sulfate	Endogenous / Uremic toxin	S	inhibitor	HEK293	taurocholic acid	54% at 500 µM					Weigand et al.	2019	30639138
OAT1	human	para-cresyl-sulfate	Endogenous / Uremic toxin	S	inhibitor	HEK293	p-aminohippuric acid	IC50 = 690 µM					Watanabe et al.	2014	24185403
OAT1	human	para-cresyl-sulfate	Endogenous / Uremic toxin	S	inhibitor	HEK293	6-carboxyfluorescein	IC50 = 210 µM					Hsueh et al.	2016	27467266
OAT1	human	para-cresyl-sulfate	Endogenous / Uremic toxin	S	substrate	HEK293			128 µM	10 nmol/min/mg	>24-fold at 100 µM (8 min)		Watanabe et al.	2014	24185403
OAT3	human	para-cresyl-sulfate	Endogenous / Uremic toxin	S	inhibitor	HEK293	estrone-sulfate	IC50 = 485 µM					Watanabe et al.	2014	24185403
OAT3	human	para-cresyl-sulfate	Endogenous / Uremic toxin	S	inhibitor	HEK293	6-carboxyfluorescein	IC50 = 200 µM					Hsueh et al.	2016	27467266
OAT3	human	para-cresyl-sulfate	Endogenous / Uremic toxin	S	substrate	HEK293			>5 mM	>10 nmol/min/mg	>20-fold at 100 µM (8 min)		Watanabe et al.	2014	24185403
OATP1B1	human	para-cresyl-sulfate	Endogenous / Uremic toxin	S	inhibitor (stimulator)	HEK293	taurocholic acid	69% at 500 µM					Weigand et al.	2019	30639138
OATP1B3	human	para-cresyl-sulfate	Endogenous / Uremic toxin	S	inhibitor	HEK293	taurocholic acid	16% at 500 µM					Weigand et al.	2019	30639138
OAT4	human	para-nitrophenol-glucuronide	Pollutant	G	inhibitor (-)	Xenopus laevis oocytes	estrone-sulfate	0% at 5 µM					Cha et al.	2000	10660625
Oat5	rat	para-nitrophenol-glucuronide	Pollutant	G	inhibitor (-)	Xenopus laevis oocytes		No inhibition at 100 µM					Anzai et al.	2005	16079298
Oat5	mouse	para-nitrophenol-glucuronide	Pollutant	G	inhibitor (-)	Xenopus laevis oocytes	estrone-sulfate	No inhibition at 50 µM					Kwak et al.	2005	16150593
OAT7	human	para-nitrophenol-glucuronide	Pollutant	G	inhibitor (-)	Xenopus laevis oocytes	estrone-sulfate	No inhibition at 100 µM					Shin et al.	2007	17393504
OAT4	human	para-nitrophenol-sulfate	Pollutant	S	inhibitor	Xenopus laevis oocytes	estrone-sulfate	24% at 5 µM					Cha et al.	2000	10660625
Oat5	mouse	para-nitrophenol-sulfate	Pollutant	S	inhibitor	Xenopus laevis oocytes		estrone-sulfate					Kwak et al.	2005	16150593
Oat5	rat	para-nitrophenol-sulfate	Pollutant	S	inhibitor (-)	Xenopus laevis oocytes		No inhibition at 100 µM					Anzai et al.	2005	16079298
OAT7	human	para-nitrophenol-sulfate	Pollutant	S	inhibitor	Xenopus laevis oocytes	estrone-sulfate	11% at 100 µM					Shin et al.	2007	17393504
Urat1	mouse	para-nitrophenol-sulfate	Pollutant	S	inhibitor	HEK293	p-aminohippuric acid	41% at 500 µM					Imaoka et al.	2004	15284287
Soat	mouse	phenol-sulfate	Pollutant	S	inhibitor (-)	HEK293	pregnenolone-sulfate	No inhibition at 20 µM					Grosser et al.	2013	23562556
SOAT	human	phenylethyl-sulfate	Pollutant	S	inhibitor (-)	HEK293	dehydroepiandrosterone-sulfate	no inhibition at 25 µM					Geyer et al.	2007	17491011
Soat	mouse	phenylethyl-sulfate	Pollutant	S	inhibitor (-)	HEK293	pregnenolone-sulfate	No inhibition at 20 µM					Grosser et al.	2013	23562556
SOAT	human	phenyl-sulfate	Pollutant	S	inhibitor	HEK293	dehydroepiandrosterone-sulfate	11% at 25 µM					Geyer et al.	2007	17491011
OATP1B1	human	PKI166-glucuronide	Drug	G	substrate	MDCK expressing MRP2			42 µM	84 pmol/min/mg	9-fold higher transcellular transport at 2 µM (120 min)		Takada et al.	2004	15280219
Oatp1c1	rat	prednisolone-21-glucuronide	Endogenous	G	inhibitor	HEK293	thyroxine	IC50 = ~100 µM					Westholm et al.	2009	19819953
SLC22A24	human	pregnanediol-3-glucuronide	Endogenous	G	inhibitor	HEK293	taurocholate	30% at 100 µM					Wah Yee et al.	2019	31553721
ASBT	human	pregnenolone-sulfate	Endogenous	S	inhibitor	COS	taurocholate	20% at 100 µM					Lionarons et al.	2012	22669917
OATP2B1	human	pregnenolone-sulfate	Endogenous	S	inhibitor	CHO	estrone-sulfate	86% at 50 µM					Pizzagalli et al.	2003	12915686
OATP2B1	human	pregnenolone-sulfate	Endogenous	S	inhibitor	MDCK	estrone-sulfate	Ki = 4 µM					Grube et al.	2006	16908597
OATP2B1	human	pregnenolone-sulfate	Endogenous	S	inhibitor	MDCK	dehydroepiandrosterone-sulfate	57% at 100 µM					Grube et al.	2006	16908597
OATP2B1	human	pregnenolone-sulfate	Endogenous	S	substrate (-)	MDCK					No transport at 1 µM		Grube et al.	2006	16908597	10 µM progesterone stimulated the transport to 3-fold higher than in control
OST-alpha/beta	human	pregnenolone-sulfate	Endogenous	S	inhibitor	Xenopus laevis oocytes	estrone-sulfate	63% at 500 µM					Fang et al.	2010	20649839
Ost-alpha/beta	mouse	pregnenolone-sulfate	Endogenous	S	inhibitor	Xenopus laevis oocytes	estrone-sulfate	64% at 500 µM					Fang et al.	2010	20649839
OST-alpha/beta	human	pregnenolone-sulfate	Endogenous	S	substrate	Xenopus laevis oocytes			7 µM and 909 µM	0.1 pmol/min/oocyte	6-fold at 1 µM (5 min)		Fang et al.	2010	20649839
SLC22A24	human	pregnenolone-sulfate	Endogenous	S	inhibitor	HEK293	taurocholate	IC50 = 1 µM					Wah Yee et al.	2019	31553721
Soat	rat	pregnenolone-sulfate	Endogenous	S	inhibitor	Xenopus laevis oocytes	estrone-sulfate	99% at 50 µM					Geyer et al.	2004	15020217
SOAT	human	pregnenolone-sulfate	Endogenous	S	inhibitor	HEK293	dehydroepiandrosterone-sulfate	IC50 = 9 µM					Grosser et al.	2016	27033324
SOAT	human	pregnenolone-sulfate	Endogenous	S	inhibitor	HEK293	dehydroepiandrosterone-sulfate	100% at 250 µM					Grosser et al.	2018	28951227
SOAT	human	pregnenolone-sulfate	Endogenous	S	substrate	HEK293			11 µM	2168 pmol/min/mg	8-fold at 0.2 µM (10 min)		Geyer et al.	2007	17491011
Soat	mouse	pregnenolone-sulfate	Endogenous	S	substrate	HEK293			3 µM	377 pmol/min/mg	6-fold at 0.2 µM (10 min)		Grosser et al.	2013	23562556
SOAT	human	pregnenolone-sulfate	Endogenous	S	substrate	HEK293					6-fold at 10 µM (10 min)	390 pmol/min/mg	Grosser et al.	2018	28951227
OAT1	human	probenecid-glucuronide	Drug	G	inhibitor	HEK293	6-carboxyfluorescein	Ki = 130 µM					Zou et al.	2021	32910949
OAT3	human	probenecid-glucuronide	Drug	G	inhibitor	HEK293	6-carboxyfluorescein	Ki = 20 µM					Zou et al.	2021	32910949
OAT1	human	quercetin-3'-glucuronide	Natural	G	inhibitor	HEK293	p-aminohippuric acid	66% at 10 µM					Wong et al.	2011	21244849
OAT1	human	quercetin-3'-glucuronide	Natural	G	substrate (-)	HEK293					No transport at 25 µM		Wong et al.	2011	21244849
OAT3	human	quercetin-3'-glucuronide	Natural	G	inhibitor	HEK293	5-carboxyfluorescein	IC50 = 1 µM					Wong et al.	2011	21244849
OAT3	human	quercetin-3'-glucuronide	Natural	G	substrate	HEK293					13-fold at 25 µM (30 min)	47 pmol/min/mg	Wong et al.	2011	21244849
OAT1	human	quercetin-3-glucuronide	Natural	G	inhibitor	HEK293	p-aminohippuric acid	24% at 10 µM					Wong et al.	2011	21244849
OAT1	human	quercetin-3-glucuronide	Natural	G	substrate (-)	HEK293					No transport at 25 µM		Wong et al.	2011	21244849
OAT3	human	quercetin-3-glucuronide	Natural	G	inhibitor	HEK293	5-carboxyfluorescein	IC50 = 0.4 µM					Wong et al.	2011	21244849
OAT3	human	quercetin-3-glucuronide	Natural	G	substrate	HEK293					2-fold at 25 µM (30 min)	10 pmol/min/mg	Wong et al.	2011	21244849
OATP1A2	human	quercetin-3-glucuronide	Natural	G	inhibitor	A431	sulforhodamine 101	70% at 100 µM					Mohos et al.	2020	32751996
OATP1B1	human	quercetin-3-glucuronide	Natural	G	inhibitor	A431	pyranine	IC50 = 4 µM					Mohos et al.	2020	32751996
OATP1B3	human	quercetin-3-glucuronide	Natural	G	inhibitor	A431	pyranine	IC50 = 6 µM					Mohos et al.	2020	32751996
OATP2B1	human	quercetin-3-glucuronide	Natural	G	inhibitor	A431	pyranine	IC50 = 5 µM					Mohos et al.	2020	32751996
OAT1	human	quercetin-3'-sulfate	Natural	S	inhibitor	HEK293	p-aminohippuric acid	IC50 = 1 µM					Wong et al.	2011	21244849
OAT1	human	quercetin-3'-sulfate	Natural	S	substrate	HEK293			2 µM	105 pmol/min/mg	15-fold at 25 µM (30 min)		Wong et al.	2011	21244849
OAT2	human	quercetin-3'-sulfate	Natural	S	substrate (-)	HEK293					No transport at 50 µM		Wong et al.	2012	22634047
OAT3	human	quercetin-3'-sulfate	Natural	S	inhibitor	HEK293	5-carboxyfluorescein	IC50 = 0.75 µM					Wong et al.	2011	21244849
OAT3	human	quercetin-3'-sulfate	Natural	S	substrate	HEK293			5 µM	73 pmol/min/mg	9-fold at 25 µM (30 min)		Wong et al.	2011	21244849
OAT4	human	quercetin-3'-sulfate	Natural	S	substrate	HEK293					8-fold at 50 µM (10 min)	59 pmol/min/mg	Wong et al.	2012	22634047
OATP1A2	human	quercetin-3'-sulfate	Natural	S	inhibitor	A431	sulforhodamine 101	IC50 = 5 µM					Mohos et al.	2020	32751996
OATP1B1	human	quercetin-3'-sulfate	Natural	S	inhibitor	A431	pyranine	IC50 = 0.3 µM					Mohos et al.	2020	32751996
OATP1B3	human	quercetin-3'-sulfate	Natural	S	inhibitor	A431	pyranine	IC50 = 3 µM					Mohos et al.	2020	32751996
OATP2B1	human	quercetin-3'-sulfate	Natural	S	inhibitor	A431	pyranine	IC50 = 0.4 µM					Mohos et al.	2020	32751996
OATP4C1	human	quercetin-3'-sulfate	Natural	S	substrate (-)	HEK293					No transport at 50 µM		Wong et al.	2012	22634047
OAT1	human	quercetin-7-glucuronide	Natural	G	inhibitor	HEK293	p-aminohippuric acid	49% at 10 µM					Wong et al.	2011	21244849
OAT1	human	quercetin-7-glucuronide	Natural	G	substrate	HEK293				6 pmol/min/mg	2-fold at 25 µM (30 min)		Wong et al.	2011	21244849
OAT3	human	quercetin-7-glucuronide	Natural	G	inhibitor	HEK293	5-carboxyfluorescein	78% at 10 µM					Wong et al.	2011	21244849
OAT3	human	quercetin-7-glucuronide	Natural	G	substrate	HEK293				24 pmol/min/mg	4-fold at 25 µM (30 min)		Wong et al.	2011	21244849
OATP1B1	human	raloxifene-4-glucuronide	Drug	G	inhibitor	CHO	estrone-sulfate	65% at 10 µM					Lušin et al.	2012	22533838
OATP1B3	human	raloxifene-4-glucuronide	Drug	G	inhibitor	CHO	estrone-sulfate	100% at 10 µM					Lušin et al.	2012	22533838
OATP1B1	human	raloxifene-6-glucuronide	Drug	G	inhibitor (-)	CHO	estrone-sulfate	No inhibition at 10 µM					Lušin et al.	2012	22533838
OATP1B3	human	raloxifene-6-glucuronide	Drug	G	inhibitor (-)	CHO	estrone-sulfate	No inhibition at 10 µM					Lušin et al.	2012	22533838
OATP1B1	human	raloxifene-di-glucuronide	Drug	G	inhibitor	CHO	estrone-sulfate	54% at 4 µM					Lušin et al.	2012	22533838
OATP1B3	human	raloxifene-di-glucuronide	Drug	G	inhibitor	CHO	estrone-sulfate	100% at 4 µM					Lušin et al.	2012	22533838
OAT1	human	relebactam (sulfate)	Drug	S	inhibitor (-)	MDCK	cidofovir	No inhibition at 500 µM					Chan et al.	2020	30891606
OAT1	human	relebactam (sulfate)	Drug	S	substrate (-)	MDCK					No transport at 2 µM		Chan et al.	2020	30891606
OAT3	human	relebactam (sulfate)	Drug	S	inhibitor (-)	MDCK	estrone-sulfate	No inhibition at 500 µM					Chan et al.	2020	30891606
OAT3	human	relebactam (sulfate)	Drug	S	substrate	MDCK			>100 µM		8-fold at 2 µM (5 min)		Chan et al.	2020	30891606
OAT4	human	relebactam (sulfate)	Drug	S	substrate	HEK293					11-fold at 10 µM (15 min)		Chan et al.	2020	30891606
OATP1B1	human	relebactam (sulfate)	Drug	S	inhibitor (-)	MDCK	pitavastatin	No inhibition at 500 µM					Chan et al.	2020	30891606
OATP1B3	human	relebactam (sulfate)	Drug	S	inhibitor (-)	MDCK	CCK-8	No inhibition at 500 µM					Chan et al.	2020	30891606
OCT2	human	relebactam (sulfate)	Drug	S	inhibitor (-)	CHO	metformin	No inhibition at 500 µM					Chan et al.	2020	30891606
OCT2	human	relebactam (sulfate)	Drug	S	substrate (-)	CHO					No transport at 2 µM		Chan et al.	2020	30891606
OATP1B1	human	resveratrol-3-4'-disulfate	Natural	S	substrate	CHO			38 µM	100 pmol/min/mg	5-fold at 600 µM (1 min)		Riha et al.	2014	24996158
OATP1B3	human	resveratrol-3-4'-disulfate	Natural	S	substrate	CHO			38 µM	108 pmol/min/mg	6-fold at 600 µM (1 min)		Riha et al.	2014	24996158
NTCP	human	resveratrol-3-glucuronide	Natural	G	substrate (-)	HEK293					No transport at 1 µM		Bi et al.	2019	30975793
OAT2	human	resveratrol-3-glucuronide	Natural	G	substrate (-)	HEK293					No transport at 1 µM		Bi et al.	2019	30975793
OATP1B1	human	resveratrol-3-glucuronide	Natural	G	substrate	HEK293					3-fold at 1 µM (2-4 min)		Bi et al.	2019	30975793
OATP1B3	human	resveratrol-3-glucuronide	Natural	G	substrate	HEK293					3-fold at 1 µM (2-4 min)		Bi et al.	2019	30975793
OATP2B1	human	resveratrol-3-glucuronide	Natural	G	substrate	HEK293					54-fold at 1 µM (2-4 min)		Bi et al.	2019	30975793
OCT1	human	resveratrol-3-glucuronide	Natural	G	substrate (-)	HEK293					No transport at 1 µM		Bi et al.	2019	30975793
OATP1B1	human	resveratrol-3-sulfate	Natural	S	substrate (-)	CHO					No transport at 600 µM (?)		Riha et al.	2014	24996158
OATP1B3	human	resveratrol-3-sulfate	Natural	S	substrate	CHO			101 µM	122 pmol/min/mg			Riha et al.	2014	24996158
OATP1B1	human	reverse triiodothyronine-sulfate	Endogenous	S	substrate	COS					3-fold at 0.001 µM (30 min)		van der Deure et al.	2008	18499754
OAT1	human	R-flurbiprofen-glucuronide	Drug	G	inhibitor	HEK293	methotrexate	IC50 = 198 µM					Iwaki et al.	2017	28566636
OAT3	human	R-flurbiprofen-glucuronide	Drug	G	inhibitor	HEK293	methotrexate	IC50 = 19 µM					Iwaki et al.	2017	28566636
OAT1	human	rhein-glucuronide	Natural	G	inhibitor	HEK293	p-aminohippuric acid	IC50 = 0.7 µM					Yuan et al.	2017	28890383
OAT1	human	rhein-glucuronide	Natural	G	inhibitor	HEK293	methotrexate	69% at 50 µM					Yuan et al.	2017	28890383
OAT3	human	rhein-glucuronide	Natural	G	inhibitor	HEK293	estrone-sulfate	IC50 = 0.08 µM					Yuan et al.	2017	28890383
OAT3	human	rhein-glucuronide	Natural	G	inhibitor	HEK293	methotrexate	86% at 1 µM					Yuan et al.	2017	28890383
OAT1	human	R-ibuprofen-glucuronide	Drug	G	inhibitor	HEK293	methotrexate	IC50 = 791 µM					Iwaki et al.	2017	28566636
OAT3	human	R-ibuprofen-glucuronide	Drug	G	inhibitor	HEK293	methotrexate	IC50 = 60 µM					Iwaki et al.	2017	28566636
OAT1	human	R-naproxen-glucuronide	Drug	G	inhibitor	HEK293	methotrexate	IC50 = 639 µM					Iwaki et al.	2017	28566636
OAT3	human	R-naproxen-glucuronide	Drug	G	inhibitor	HEK293	methotrexate	IC50 = 129 µM					Iwaki et al.	2017	28566636
OAT1	human	rosiglitazone-5-hydroxy-glucuronide	Drug	G	inhibitor (-)	HEK293	6-carboxyfluorescein	No inhibition at 200 µM					Zou et al.	2021	32910949
OAT3	human	rosiglitazone-5-hydroxy-glucuronide	Drug	G	inhibitor (-)	HEK293	6-carboxyfluorescein	No inhibition at 200 µM					Zou et al.	2021	32910949
OAT1	human	rosiglitazone-5-hydroxy-sulfate	Drug	S	inhibitor	HEK293	6-carboxyfluorescein	Ki = 34 µM					Zou et al.	2021	32910949
OAT3	human	rosiglitazone-5-hydroxy-sulfate	Drug	S	inhibitor	HEK293	6-carboxyfluorescein	Ki = 1.31 µM					Zou et al.	2021	32910949
SOAT	human	RR Scymnol-sulfate	Natural	S	inhibitor	HEK293	dehydroepiandrosterone-sulfate	IC50 = 23 µM					Grosser et al.	2016	27033324
ASBT	human	S8921-glucuronide	Drug	G	inhibitor	HEK293	taurocholate	Ki = 0.02 µM					Sakamoto et al.	2007	17470645
NTCP	human	S8921-glucuronide	Drug	G	substrate	HEK293					7-fold at 2 µM (10 min)		Sakamoto et al.	2008	18474677
OATP1B1	human	S8921-glucuronide	Drug	G	substrate	HEK293			2 µM	68 pmol/min/mg	35-fold at 2 µM (10 min)		Sakamoto et al.	2008	18474677
OATP1B1	human	S8921-glucuronide	Drug	G	substrate	MDCK expressing MRP2					9-fold higher transcellular transport at 1 µM (120 min)		Sakamoto et al.	2008	18474677
OATP1B3	human	S8921-glucuronide	Drug	G	substrate	HEK293			2 µM	47 pmol/min/mg	40-fold at 2 µM (10 min)		Sakamoto et al.	2008	18474677
OAT2	human	scutellarein-6-glucuronide	Natural	G	substrate (-)	S2					No transport at 1 µM		Gao et al.	2012	22822035
OATP1B1	human	scutellarein-6-glucuronide	Natural	G	substrate	HEK293					3-fold at 1 µM (7 min)		Gao et al.	2012	22822035
OATP1B3	human	scutellarein-6-glucuronide	Natural	G	substrate (-)	HEK293					No transport at 1 µM		Gao et al.	2012	22822035
OATP2B1	human	scutellarein-6-glucuronide	Natural	G	substrate	HEK293			43 µM	113 pmol/min/mg	20-fold at 1 µM (7 min)		Gao et al.	2012	22822035
OAT2	human	scutellarein-7-glucuronide	Natural	G	substrate (-)	S2					No transport at 1 µM		Gao et al.	2012	22822035
OAT3	human	scutellarein-7-glucuronide	Natural	G	inhibitor	HEK293	steviol-glucuronide	70% at 100 µM					Wang et al.	2015	26525112
OATP1B1	human	scutellarein-7-glucuronide	Natural	G	inhibitor	HEK293	steviol-glucuronide	16% at 100 µM					Wang et al.	2015	26525112
OATP1B1	human	scutellarein-7-glucuronide	Natural	G	substrate (-)	HEK293					No transport at 1 µM		Gao et al.	2012	22822035
OATP1B3	human	scutellarein-7-glucuronide	Natural	G	inhibitor	HEK293	steviol-glucuronide	56% at 100 µM					Wang et al.	2015	26525112
OATP1B3	human	scutellarein-7-glucuronide	Natural	G	substrate (-)	HEK293					No transport at 1 µM		Gao et al.	2012	22822035
OATP2B1	human	scutellarein-7-glucuronide	Natural	G	inhibitor	HEK293	estrone-sulfate	IC50 = 2 µM					Wen et al.	2016	25858254
OATP2B1	human	scutellarein-7-glucuronide	Natural	G	inhibitor	HEK293	estrone-sulfate	IC50 = 5 µM					Iijima et al.	2018	29248449
OATP2B1	human	scutellarein-7-glucuronide	Natural	G	inhibitor (-)	HEK293	steviol-glucuronide	No inhibition at 100 µM					Wang et al.	2015	26525112
OATP2B1	human	scutellarein-7-glucuronide	Natural	G	substrate	HEK293			2 µM	20 pmol/min/mg	65-fold at 1 µM (7 min)		Gao et al.	2012	22822035
ASBT	human	scymnol-sulfate	Natural	S	inhibitor	COS	taurocholate	83% at 100 µM					Lionarons et al.	2012	22669917
OAT1	human	S-flurbiprofen-glucuronide	Drug	G	inhibitor	HEK293	methotrexate	IC50 = 174 µM					Iwaki et al.	2017	28566636
OAT3	human	S-flurbiprofen-glucuronide	Drug	G	inhibitor	HEK293	methotrexate	IC50 = 32 µM					Iwaki et al.	2017	28566636
OAT1	human	S-ibuprofen-glucuronide	Drug	G	inhibitor	HEK293	methotrexate	IC50 = 960 µM					Iwaki et al.	2017	28566636
OAT3	human	S-ibuprofen-glucuronide	Drug	G	inhibitor	HEK293	methotrexate	IC50 = 57 µM					Iwaki et al.	2017	28566636
OAT1	human	S-ketoprofen-glucuronide	Drug	G	inhibitor	HEK293	6-carboxyfluorescein	Ki = 40 µM					Zou et al.	2021	32910949
OAT3	human	S-ketoprofen-glucuronide	Drug	G	inhibitor	HEK293	6-carboxyfluorescein	Ki = 8.07 µM					Zou et al.	2021	32910949
OATP1B1	human	SN-38-glucuronide	Drug	G	inhibitor	Xenopus laevis oocytes	estrone-sulfate	13% at 10 µM					Nozawa et al.	2005	15608127
OATP1B1	human	SN-38-glucuronide	Drug	G	substrate (-)	HEK293					No transport at 10 µM		Nozawa et al.	2005	15608127
OAT1	human	S-naproxen-glucuronide	Drug	G	inhibitor	HEK293	methotrexate	IC50 = 747 µM					Iwaki et al.	2017	28566636
OAT1	human	S-naproxen-glucuronide	Drug	G	inhibitor (-)	HEK293	6-carboxyfluorescein	No inhibition at 200 µM					Zou et al.	2021	32910949
OAT3	human	S-naproxen-glucuronide	Drug	G	inhibitor	HEK293	methotrexate	IC50 = 51 µM					Iwaki et al.	2017	28566636
OAT3	human	S-naproxen-glucuronide	Drug	G	inhibitor	HEK293	6-carboxyfluorescein	Ki = 5.43 µM					Zou et al.	2021	32910949
OATP1B1	human	sorafenib-glucuronide	Drug	G	substrate	HEK293					11-fold at 10 µM (15 min)		Zimmerman et al.	2013	23340295
OATP1B1	human	sorafenib-glucuronide	Drug	G	substrate	HEK293					15-fold at 10 µM (15 min)	57 pmol/min/mg	Bins et al.	2017	28371445
Oatp1b2	mouse	sorafenib-glucuronide	Drug	G	substrate	HEK293					18-fold at 10 µM (15 min)		Zimmerman et al.	2013	23340295
Oatp1b2	mouse	sorafenib-glucuronide	Drug	G	substrate	HEK293					44-fold at 10 µM (15 min)	770 pmol/min/mg	Bins et al.	2017	28371445
OATP1B3	human	sorafenib-glucuronide	Drug	G	substrate	HEK293					6-fold at 10 µM (15 min)		Zimmerman et al.	2013	23340295
OAT1	human	steviol-glucuronide	Natural	G	substrate (-)	HEK293					No transport at 30 µM		Wang et al.	2015	26525112
OAT3	human	steviol-glucuronide	Natural	G	substrate	HEK293			143 µM	379 pmol/min/mg	8-fold at 30 µM (5 min)		Wang et al.	2015	26525112
OAT3	human	steviol-glucuronide	Natural	G	substrate	HEK293					8-fold at 10 µM (10 min)		Zhou et al.	2020	31760750
Oat3	rat	steviol-glucuronide	Natural	G	substrate	HEK293					6-fold at 10 µM (10 min)		Zhou et al.	2020	31760750
OATP1B1	human	steviol-glucuronide	Natural	G	inhibitor	HEK293	rosuvastatin	IC50 = 26 µM					Wang et al.	2015	26525112
OATP1B1	human	steviol-glucuronide	Natural	G	substrate	HEK293			364 µM	251 pmol/min/mg	4-fold at 30 µM (5 min)		Wang et al.	2015	26525112
OATP1B3	human	steviol-glucuronide	Natural	G	inhibitor	HEK293	rosuvastatin	IC50 = 40 µM					Wang et al.	2015	26525112
OATP1B3	human	steviol-glucuronide	Natural	G	substrate	HEK293			396 µM	906 pmol/min/mg	5-fold at 30 µM (5 min)		Wang et al.	2015	26525112
OATP2B1	human	steviol-glucuronide	Natural	G	inhibitor	HEK293	rosuvastatin	IC50 = 511 µM					Wang et al.	2015	26525112
OATP2B1	human	steviol-glucuronide	Natural	G	inhibitor (-)	HEK293	estrone-sulfate	No inhibition at 100 µM					Wen et al.	2016	25858254
OATP2B1	human	steviol-glucuronide	Natural	G	substrate	HEK293			298 µM	43 pmol/min/mg	3-fold at 30 µM (5 min)		Wang et al.	2015	26525112
OCT2	human	steviol-glucuronide	Natural	G	substrate (-)	HEK293					No transport at 30 µM		Wang et al.	2015	26525112
ASBT	human	taurolithocholic acid 3-sulfate	Endogenous	S	inhibitor	COS	taurocholate	92% at 100 µM					Lionarons et al.	2012	22669917
Soat	mouse	taurolithocholic acid 3-sulfate	Endogenous	S	inhibitor	HEK293	pregnenolone-sulfate	88% at 20 µM					Grosser et al.	2013	23562556
SOAT	human	taurolithocholic acid 3-sulfate	Endogenous	S	inhibitor	HEK293	dehydroepiandrosterone-sulfate	IC50 = 0.5 µM					Grosser et al.	2016	27033324
Oatp1a1	rat	taurolithocholic acid sulfate	Endogenous	S	substrate	Xenopus laevis oocytes			6 µM		33-fold at 20 µM (15 min)	295 pmol/min/oocyte	Reichel et al.	1999	10464146
Oatp1a4	rat	taurolithocholic acid sulfate	Endogenous	S	substrate	Xenopus laevis oocytes					3-fold at 20 µM (15 min)	17 pmol/min/oocyte	Reichel et al.	1999	10464146
Oatp1a4	rat	taurolithocholic acid sulfate	Endogenous	S	substrate	HeLa			15 µM	195 pmol/min/mg			Meng et al.	2002	11981753
OATP1B1	human	taurolithocholic acid sulfate	Endogenous	S	substrate	MDCK expressing MRP2					5-fold higher transcellular transport at 1 µM (120 min)	13 pmol/min/mg	Sasaki et al.	2002	11748225
Oatp1c1	rat	taurolithocholic acid sulfate	Endogenous	S	substrate (-)	HEK293					Concentration not specified		Sugiyama et al.	2003	12923172
OST-alpha/beta	human	taurolithocholic acid sulfate	Endogenous	S	inhibitor	Xenopus laevis oocytes	estrone-sulfate	60% at 200 µM					Seward et al.	2003	12719432
Ost-alpha/beta	mouse	taurolithocholic acid sulfate	Endogenous	S	inhibitor	Xenopus laevis oocytes	estrone-sulfate	71% at 200 µM					Seward et al.	2003	12719432
SOAT	human	taurolithocholic acid-3-sulfate	Endogenous	S	inhibitor	HEK293	dehydroepiandrosterone-sulfate	Ki = 0.2 µM					Geyer et al.	2007	17491011
SOAT	human	taurolithocholic acid-3-sulfate	Endogenous	S	substrate	HEK293					2-fold at 0.05 µM (5 min)		Geyer et al.	2007	17491011
OATP1B1	human	telmisartan-glucuronide	Drug	G	substrate	MDCK expressing MRP2					>3-fold higher transcellular transport at 5 µM (180 min)		Ishiguro et al.	2008	18180273
OATP1B1	human	telmisartan-glucuronide	Drug	G	substrate (-)	HEK293					No transport at 2 µM		Ishiguro et al.	2008	18180273
OATP1B3	human	telmisartan-glucuronide	Drug	G	substrate	HEK293			3 µM	1 pmol/min/mg	13-fold at 2 µM (5 min)		Ishiguro et al.	2008	18180273
OATP1B3	human	telmisartan-glucuronide	Drug	G	substrate	MDCK expressing MRP2					>9-fold higher transcellular transport at 5 µM (180 min)		Ishiguro et al.	2008	18180273
OATP2B1	human	telmisartan-glucuronide	Drug	G	substrate	HEK293			0.2 µM	22 pmol/min/mg	5-fold at 2 µM (5 min)		Ishiguro et al.	2008	18180273
Oatp1a1	rat	testosterone-glucuronide	Endogenous	G	inhibitor	HeLa	estradiol-17-glucuronide	Ki = 4 µM					Kanai et al.	1996	8779894
OATP1B1	human	testosterone-glucuronide	Endogenous	G	substrate	HEK293			57 µM	4 pmol/min/mg	2-fold at 10 µM (5 min)		Li et al.	2020	32587096
OATP1B3	human	testosterone-glucuronide	Endogenous	G	substrate	HEK293			110 µM	43 pmol/min/mg	6-fold at 10 µM (5 min)	13 pmol/min/mg	Li et al.	2020	32587096
OATP2B1	human	testosterone-glucuronide	Endogenous	G	substrate (-)	MDCK					No transport at 10 µM		Li et al.	2020	32587096
Ost-alpha/beta	mouse	testosterone-glucuronide	Endogenous	G	inhibitor	Xenopus laevis oocytes	estrone-sulfate	25% at 500 µM					Fang et al.	2010	20649839
OST-alpha/beta	human	testosterone-glucuronide	Endogenous	G	inhibitor (-)	Xenopus laevis oocytes	estrone-sulfate	No inhibition at 500 µM					Fang et al.	2010	20649839
SOAT	human	testosterone-sulfate	Endogenous	S	substrate	HEK293					6-fold at 10 µM (10 min)	8 pmol/min/mg	Grosser et al.	2018	28951227
OATP2B1	human	thyroxine-4-glucuronide	Endogenous	G	inhibitor	MDCK	estrone-sulfate	IC50 = 45 µM					Meyer zu Schwabedissen et al.	2018	29735582
ASBT	human	thyroxine-sulfate	Endogenous	S	substrate (-)	HEK293					No transport at 0.001 µM		Visser et al.	2010	19682536
NTCP	human	thyroxine-sulfate	Endogenous	S	substrate	HEK293					3-fold at 0.001 µM (30 min)		Visser et al.	2010	19682536
OATP1B1	human	thyroxine-sulfate	Endogenous	S	substrate	COS					6-fold at 0.001 µM (30 min)		van der Deure et al.	2008	18499754
OATP1C1	human	thyroxine-sulfate	Endogenous	S	substrate	COS			3 µM		2-fold at 0.001 µM (60 min)		van der Deure et al.	2008	18566113
SOAT	human	thyroxine-sulfate	Endogenous	S	substrate (-)	HEK293					No transport at 0.001 µM		Visser et al.	2010	19682536
OAT1	human	tolmetin-glucuronide	Drug	G	inhibitor	HEK293	6-carboxyfluorescein	Ki = 7.17 µM					Zou et al.	2021	32910949
OAT3	human	tolmetin-glucuronide	Drug	G	inhibitor	HEK293	6-carboxyfluorescein	Ki = 2.92 µM					Zou et al.	2021	32910949
SLC22A24	human	tolmetin-glucuronide	Drug	G	inhibitor	HEK293	taurocholate	33% at 100 µM					Wah Yee et al.	2019	31553721
ASBT	human	triiodothyronine-sulfate	Endogenous	S	substrate (-)	HEK293					No transport at 0.001 µM		Visser et al.	2010	19682536
NTCP	human	triiodothyronine-sulfate	Endogenous	S	substrate	HEK293					3-fold at 0.001 µM (30 min)		Visser et al.	2010	19682536
OATP1B1	human	triiodothyronine-sulfate	Endogenous	S	substrate	COS					5-fold at 0.001 µM (30 min)		van der Deure et al.	2008	18499754
OATP1C1	human	triiodothyronine-sulfate	Endogenous	S	substrate (-)	COS					No transport at 0.001 µM		van der Deure et al.	2008	18566113
SOAT	human	triiodothyronine-sulfate	Endogenous	S	substrate (-)	HEK293					No transport at 0.001 µM		Visser et al.	2010	19682536
OATP1B1	human	troglitazone-glucuronide	Drug	G	inhibitor	Xenopus laevis oocytes	estrone-sulfate	69% at 10 µM					Nozawa et al.	2004	14977862
OATP1B1	human	troglitazone-glucuronide	Drug	G	inhibitor	Xenopus laevis oocytes	estrone-sulfate	12% at 10 µM					Nozawa et al.	2004	14977862
OATP1B1	human	troglitazone-glucuronide	Drug	G	substrate	MDCK expressing MRP2					14-fold higher transcellular transport at 10 µM (120 min)		Hirouchi et al.	2009	19628752
OATP1B1	human	troglitazone-sulfate	Drug	S	inhibitor	Xenopus laevis oocytes	estrone-sulfate	95% at 10 µM					Nozawa et al.	2004	14977862
OATP1B1	human	troglitazone-sulfate	Drug	S	inhibitor	Xenopus laevis oocytes	estrone-sulfate	83% at 10 µM					Nozawa et al.	2004	14977862
OATP1B1	human	troglitazone-sulfate	Drug	S	substrate	Xenopus laevis oocytes					6-fold at 10 µM (120 min)		Nozawa et al.	2004	14977862
OATP1B1	human	troglitazone-sulfate	Drug	S	substrate	MDCK expressing BCRP					3-fold higher transcellular transport at 3 µM (240 min)		Enokizono et al.	2007	17093005
OATP1B3	human	troglitazone-sulfate	Drug	S	substrate	Xenopus laevis oocytes					3-fold at 10 µM (120 min)		Nozawa et al.	2004	14977862
Oatp1c1	rat	troglitazone-sulfate	Drug	S	substrate	HEK293			0.8 µM	69 pmol/min/mg	8-fold (concentration not specified)		Sugiyama et al.	2003	12923172
OATP2B1	human	troglitazone-sulfate	Drug	S	substrate (-)	Xenopus laevis oocytes					No transport at 10 µM		Nozawa et al.	2004	14977862
OST-alpha/beta	human	troglitazone-sulfate	Drug	S	inhibitor	HEK293	dehydroepiandrosterone-sulfate	IC50 = 191 µM					Malinen et al.	2019	30481467
NTCP	human	ursodeoxycholic acid glucuronide	Endogenous	G	substrate (-)	MDCK					No transport at 10 µM		Zhou et al.	2019	31299240
OATP1B1	human	ursodeoxycholic acid glucuronide	Endogenous	G	substrate	CHO					8-fold at 10 µM (2 min)		Zhou et al.	2019	31299240
OATP1B3	human	ursodeoxycholic acid glucuronide	Endogenous	G	substrate	CHO					8-fold at 10 µM (2 min)		Zhou et al.	2019	31299240
OATP1B1	human	vericiguat-glucuronide	Drug	G	inhibitor	HEK293	estrone-sulfate	IC50 = 26 µM					Boettcher et al.	2020	32458378
OATP1B3	human	vericiguat-glucuronide	Drug	G	inhibitor	HEK293	sulfobromophthalein	IC50 = 17 µM					Boettcher et al.	2020	32458378
Oat5	rat	vinblastine-sulfate	Drug	S	inhibitor (-)	Xenopus laevis oocytes		No inhibition at 100 µM					Anzai et al.	2005	16079298
OAT7	human	vinblastine-sulfate	Drug	S	inhibitor	Xenopus laevis oocytes	estrone-sulfate	16% at 100 µM					Shin et al.	2007	17393504
OAT7	human	vincristine-sulfate	Drug	S	inhibitor (-)	Xenopus laevis oocytes	estrone-sulfate	No inhibition at 100 µM					Shin et al.	2007	17393504

## Sheet: Efflux
Transporter	Species	Compound	Compound class (drug, pollutant, endogenous, natural)	Gluc or sulf	Substrate/Inhibitor	Experimental system	Substrate used in inhibition study	Inhibition - %, IC50 or KI	Km	Vmax	The ratio of uptake (uptake in the presence ATP divided by the uptake in the absence of ATP, unless stated otherwise)	Effect	REFERENCE	YEAR	PMID	NOTES
MRP2	human	(R)-flurbiprofen-glucuronide	Drug	G	inhibitor	Membrane vesicles	methotrexate	IC50: 29.5 µM					Kawase et al.	2016	26659924
MRP4	human	(R)-flurbiprofen-glucuronide	Drug	G	inhibitor	Membrane vesicles	methotrexate	IC50: 3.24 µM					Kawase et al.	2016	26659924
MRP2	human	(R)-ibuprofen-glucuronide	Drug	G	inhibitor	Membrane vesicles	methotrexate	IC50: 208 µM					Kawase et al.	2016	26659924
MRP4	human	(R)-ibuprofen-glucuronide	Drug	G	inhibitor	Membrane vesicles	methotrexate	IC50: 3.60 µM					Kawase et al.	2016	26659924
MRP2	human	(R)-naproxen-glucuronide	Drug	G	inhibitor	Membrane vesicles	methotrexate	IC50: 771 µM					Kawase et al.	2016	26659924
MRP4	human	(R)-naproxen-glucuronide	Drug	G	inhibitor	Membrane vesicles	methotrexate	IC50: 1.63 µM					Kawase et al.	2016	26659924
BCRP	human	(R)-propranolol glucuronide	Drug	G	substrate (-)	Membrane vesicles (Sf9)					~1.0-fold at 10 µM		Järvinen et al.	2017	28850245
MRP2	human	(R)-propranolol glucuronide	Drug	G	substrate (-)	Membrane vesicles (Sf9)					~1.0-fold at 10 µM		Järvinen et al.	2017	28850245
MRP3	human	(R)-propranolol glucuronide	Drug	G	substrate	Membrane vesicles (Sf9)			154 µM	110 pmol/min/mg			Järvinen et al.	2017	28850245
MRP4	human	(R)-propranolol glucuronide	Drug	G	substrate (-)	Membrane vesicles (Sf9)					~1.0-fold at 10 µM		Järvinen et al.	2017	28850245
MRP2	human	(S)-flurbiprofen-glucuronide	Drug	G	inhibitor	Membrane vesicles	methotrexate	IC50: 21.5 µM					Kawase et al.	2016	26659924
MRP4	human	(S)-flurbiprofen-glucuronide	Drug	G	inhibitor	Membrane vesicles	methotrexate	IC50: 93.0 µM					Kawase et al.	2016	26659924
MRP2	human	(S)-ibuprofen-glucuronide	Drug	G	inhibitor	Membrane vesicles	methotrexate	IC50: 80.9 µM					Kawase et al.	2016	26659924
MRP4	human	(S)-ibuprofen-glucuronide	Drug	G	inhibitor	Membrane vesicles	methotrexate	IC50: 66.6 µM					Kawase et al.	2016	26659924
MRP2	human	(S)-naproxen-glucuronide	Drug	G	inhibitor	Membrane vesicles	methotrexate	IC50: 475 µM					Kawase et al.	2016	26659924
MRP4	human	(S)-naproxen-glucuronide	Drug	G	inhibitor	Membrane vesicles	methotrexate	IC50: 48.7 µM					Kawase et al.	2016	26659924
BCRP	human	(S)-propranolol glucuronide	Drug	G	substrate	Membrane vesicles (Sf9)					~1.2-fold at 10 µM		Järvinen et al.	2017	28850245
MRP2	human	(S)-propranolol glucuronide	Drug	G	substrate (-)	Membrane vesicles (Sf9)					~1.0-fold at 10 µM		Järvinen et al.	2017	28850245
MRP3	human	(S)-propranolol glucuronide	Drug	G	substrate	Membrane vesicles (Sf9)			434 µM	118 pmol/min/mg			Järvinen et al.	2017	28850245
MRP4	human	(S)-propranolol glucuronide	Drug	G	substrate	Membrane vesicles (Sf9)					~1.3-fold at 10 µM		Järvinen et al.	2017	28850245
BCRP	human	17α-ethinylestradiol-3-sulfate	Drug	S	substrate	Membrane vesicles (Sf9)			2.9 µM and 307 µM	25.9 pmol/min/mg and 470 pmol/min/mg	2.1-fold at 0.1 µM		Han et al.	2010	20360302
BSEP	human	17α-ethinylestradiol-3-sulfate	Drug	S	substrate (-)	Membrane vesicles (Sf9)					1.1-fold at 0.1 µM		Han et al.	2010	20360302
MRP1	human	17α-ethinylestradiol-3-sulfate	Drug	S	substrate (-)	Membrane vesicles (Sf9)					0.9-fold at 0.1 µM		Han et al.	2010	20360302
MRP2	human	17α-ethinylestradiol-3-sulfate	Drug	S	substrate (-)	Membrane vesicles (Sf9)					1.2-fold at 0.1 µM		Han et al.	2010	20360302
MRP3	human	17α-ethinylestradiol-3-sulfate	Drug	S	substrate (-)	Membrane vesicles (Sf9)					1.0-fold at 0.1 µM		Han et al.	2010	20360302
MRP4	human	17α-ethinylestradiol-3-sulfate	Drug	S	substrate (-)	Membrane vesicles (Sf9)					1.0-fold at 0.1 µM		Han et al.	2010	20360303
P-gp	human	17α-ethinylestradiol-3-sulfate	Drug	S	substrate (-)	MDCK cells						Efflux ratio (BA / AB) of 0.94 at 1 µM	Han et al.	2010	20360302
BCRP	human	1-hydroxypyrene glucuronide	Pollutant	G	substrate	Membrane vesicles (Sf9)			11 µM	4430 pmol/min/mg			Järvinen et al.	2017	28850245
MRP2	human	1-hydroxypyrene glucuronide	Pollutant	G	substrate	Membrane vesicles (Sf9)					~1.8-fold at 10 µM		Järvinen et al.	2017	28850245
MRP3	human	1-hydroxypyrene glucuronide	Pollutant	G	substrate	Membrane vesicles (Sf9)			8.1 µM	481 pmol/min/mg			Järvinen et al.	2017	28850245
MRP4	human	1-hydroxypyrene glucuronide	Pollutant	G	substrate	Membrane vesicles (Sf9)			3.2 µM	1510 pmol/min/mg			Järvinen et al.	2017	28850245
BCRP	human	1-naphthyl glucuronide	Pollutant	G	substrate	Membrane vesicles (Sf9)					~5.3-fold at 10 µM		Järvinen et al.	2017	28850245	Fold in the presence of BCRP inhibitor 1 µM Ko143 was ~4.5 and the fold in the control vesicles was ~2.9.
MRP2	human	1-naphthyl glucuronide	Pollutant	G	substrate	Membrane vesicles (Sf9)					~1.8-fold at 10 µM		Järvinen et al.	2017	28850245
MRP3	human	1-naphthyl glucuronide	Pollutant	G	substrate	Membrane vesicles (Sf9)			98 µM	192 pmol/min/mg			Järvinen et al.	2017	28850245
MRP4	human	1-naphthyl glucuronide	Pollutant	G	substrate	Membrane vesicles (Sf9)			13 µM	1110 pmol/min/mg			Järvinen et al.	2017	28850245
BCRP	human	25-hydroxyvitamin D3-3-glucuronide	Endogenous	G	substrate (-)	Membrane vesicles (Sf9)							Gao et al.	2018	29467214
MRP2	human	25-hydroxyvitamin D3-3-glucuronide	Endogenous	G	substrate	Membrane vesicles (Sf9)			1.56 µM	296 pmol/min/mg			Gao et al.	2018	29467214
MRP3	human	25-hydroxyvitamin D3-3-glucuronide	Endogenous	G	substrate	Membrane vesicles (Sf9)			0.25 µM	66.7 pmol/min/mg			Gao et al.	2018	29467214
MRP4	human	25-hydroxyvitamin D3-3-glucuronide	Endogenous	G	substrate (-)	Membrane vesicles (HEK293)							Gao et al.	2018	29467214
BCRP	human	25-hydroxyvitamin D3-3-sulfate	Endogenous	S	inhibitor	Membrane vesicles (Sf9)	estradiol-17β-glucuronide	IC50: 1 µM					Gao et al.	2018	29467214
MRP2	human	25-hydroxyvitamin D3-3-sulfate	Endogenous	S	inhibitor (-)	Membrane vesicles (Sf9)	estradiol-17β-glucuronide						Gao et al.	2018	29467214
MRP3	human	25-hydroxyvitamin D3-3-sulfate	Endogenous	S	inhibitor	Membrane vesicles (Sf9)	estradiol-17β-glucuronide	IC50: 1.88 µM					Gao et al.	2018	29467214
MRP4	human	25-hydroxyvitamin D3-3-sulfate	Endogenous	S	inhibitor	Membrane vesicles (HEK293)	estradiol-17β-glucuronide	IC50: 0.96 µM					Gao et al.	2018	29467214
BCRP	human	2'-hydroxyflavone glucuronide	Natural	G	substrate	Membrane vesicles (Sf9)			4.6 µM				Wei et al.	2013	23402418
BCRP	human	3'-hydroxyflavone glucuronide	Natural	G	substrate	Membrane vesicles (Sf9)			18.2 µM				Wei et al.	2013	23402418
BCRP	human	3-hydroxyflavone glucuronide	Natural	G	substrate	Membrane vesicles (Sf9)			29 µM				Wei et al.	2013	23402418
MRP2	human	3β,7α,12α-trihydroxy-5-cholenoic acid-3-sulfate	Endogenous	S	substrate (-)	Membrane vesicles (Sf9)							Murai et al.	2013	23470629
MRP3	human	3β,7α,12α-trihydroxy-5-cholenoic acid-3-sulfate	Endogenous	S	substrate	Membrane vesicles (Sf9)			14 µM	264 pmol/min/mg			Murai et al.	2013	23470629
MRP2	human	3β,7α-dihydroxy-5-cholenoic acid-3-sulfate	Endogenous	S	substrate (-)	Membrane vesicles (Sf9)							Murai et al.	2013	23470629
MRP3	human	3β,7α-dihydroxy-5-cholenoic acid-3-sulfate	Endogenous	S	substrate	Membrane vesicles (Sf9)			26 µM	1512 pmol/min/mg			Murai et al.	2013	23470629
BCRP	human	4'-hydroxyflavone glucuronide	Natural	G	substrate	Membrane vesicles (Sf9)			15.4 µM				Wei et al.	2013	23402418
BCRP	human	4-methylumbelliferone glucuronide	Drug	G	substrate	Membrane vesicles (Sf9)					~13-fold at 10 µM		Järvinen et al.	2017	28850245	Fold in the presence of BCRP inhibitor 1 µM Ko143 was ~9 and the fold in the control vesicles was ~3.
MRP2	human	4-methylumbelliferone glucuronide	Drug	G	substrate	Membrane vesicles (Sf9)					~2.0-fold at 10 µM		Järvinen et al.	2017	28850245
MRP3	human	4-methylumbelliferone glucuronide	Drug	G	substrate	Membrane vesicles (Sf9)			278 µM	191 pmol/min/mg			Järvinen et al.	2017	28850245
MRP4	human	4-methylumbelliferone glucuronide	Drug	G	substrate	Membrane vesicles (Sf9)			168 µM	778 pmol/min/mg			Järvinen et al.	2017	28850245
BCRP	human	5-hydroxyflavone glucuronide	Natural	G	substrate	Membrane vesicles (Sf9)			2.9 µM				Wei et al.	2013	23402418
BCRP	human	6-hydroxyflavone glucuronide	Natural	G	substrate	Membrane vesicles (Sf9)			23.4 µM				Wei et al.	2013	23402418
BCRP	human	7-hydroxycoumarin-glucuronide	Natural	G	substrate (-)	Membrane vesicles (HEK293)							Wittgen et al.	2012	22415933
MRP1	human	7-hydroxycoumarin-glucuronide	Natural	G	substrate (-)	Membrane vesicles (HEK293)							Wittgen et al.	2012	22415933
MRP2	human	7-hydroxycoumarin-glucuronide	Natural	G	substrate (-)	Membrane vesicles (HEK293)							Wittgen et al.	2012	22415933
MRP3	human	7-hydroxycoumarin-glucuronide	Natural	G	substrate	Membrane vesicles (HEK293)			187 µM	460 pmol/min/mg			Wittgen et al.	2012	22415933
MRP4	human	7-hydroxycoumarin-glucuronide	Natural	G	substrate	Membrane vesicles (HEK293)			63 µM	920 pmol/min/mg			Wittgen et al.	2012	22415933
P-gp	human	7-hydroxycoumarin-glucuronide	Natural	G	substrate (-)	Membrane vesicles (HEK293)							Wittgen et al.	2012	22415933
BCRP	human	7-hydroxyflavone glucuronide	Natural	G	substrate	Membrane vesicles (Sf9)			12.6 µM				Wei et al.	2013	23402418
MRP3	human	acetaminophen glucuronide	Drug	G	substrate	ATPase assay in purified ABCC3 activated with L-R-phosphatidylcholine			6 µM				Chloupkova et al.	2007	17569508	No mock-transfected controls were used.
BCRP	human	androsterone glucuronide	Endogenous	G	substrate (-)	Membrane vesicles (Sf9)					<2-fold at 1 µM, similar to control vesicles		Järvinen et al.	2020	31704245
BCRP	human	androsterone glucuronide	Endogenous	G	substrate (-)	Membrane vesicles							Li et al.	2019	30959153
MRP2	human	androsterone glucuronide	Endogenous	G	substrate	Membrane vesicles (Sf9)			S50 = 160 µM	344 pmol/min/mg			Järvinen et al.	2020	31704245
MRP2	human	androsterone glucuronide	Endogenous	G	substrate	Membrane vesicles			85.6 µM	2206 pmol/min/mg	~20-fold at 10 µM compared to control vesicles		Li et al.	2019	30959153
MRP3	human	androsterone glucuronide	Endogenous	G	substrate	Membrane vesicles (Sf9)			3.53 µM	290 pmol/min/mg			Järvinen et al.	2020	31704245
MRP3	human	androsterone glucuronide	Endogenous	G	substrate	Membrane vesicles			1 µM	470.2 pmol/min/mg			Li et al.	2019	30959153
MRP4	human	androsterone glucuronide	Endogenous	G	substrate (-)	Membrane vesicles (Sf9)					<2-fold at 1 µM, similar to control vesicles		Järvinen et al.	2020	31704245
MRP4	human	androsterone glucuronide	Endogenous	G	substrate (-)	Membrane vesicles							Li et al.	2019	30959153
P-gp	human	androsterone glucuronide	Endogenous	G	substrate (-)	Membrane vesicles (Sf9)					<2-fold at 1 µM, similar to control vesicles		Järvinen et al.	2020	31704245
P-gp	human	androsterone glucuronide	Endogenous	G	substrate (-)	Membrane vesicles							Li et al.	2019	30959153
MRP4	human	apigenin sulfate	Natural	S	substrate	Membrane vesicles (HEK293)			9.7 µM	1.4 nmol/min/mg			Li et al.	2015	26291395
MRP3	human	aristolactam-N-sulfate	Natural	S	substrate	Membrane vesicles (HEK293)					2.6-fold at 0.5 µM	11 pmol/mg/min at 0.5 µM	Chang et al.	2017	29202460
MRP4	human	aristolactam-N-sulfate	Natural	S	substrate	Membrane vesicles (HEK293)					3.9-fold at 0.5 µM	17 pmol/mg/min at 0.5 µM	Chang et al.	2017	29202460
P-gp	human	bacopaside I (sulfate)	Natural	S	inhibitor	LLC-GA5-COL150 cells	rhodamine 123					Rhodamine 123 efflux ratio decreased from 8.9 to 2.8 in thee presence of 10 µM bacopaside I	Singh et al.	2015	25869246
P-gp	human	bacopaside I (sulfate)	Natural	S	inhibitor	ATPase assay in membrane		IC50: 86 µM					Singh et al.	2015	25869246
BCRP	human	baicalein-7-glucuronide	Natural	G	inhibitor	Membrane vesicles (mammalian cells)	estrone-3-sulfate	IC50: 3.41 µM					Kalapos-Kovacs et al.	2015	26400418
BCRP	human	baicalein-7-glucuronide	Natural	G	inhibitor	Membrane vesicles (Sf9)	lucifer yellow	85% at 50 μM					Sjöstedt et al.	2017	28043125
BCRP	human	baicalein-7-glucuronide	Natural	G	inhibitor	Membrane vesicles (Sf9)	estrone-3-sulfate	77% inhibition at 100 µM					Zhang et al.	2007	17507208
BCRP	human	baicalein-7-glucuronide	Natural	G	stimulator	MDCK cells	methotrexate					baicalin at 20 and 40 μM significantly decreased the intracellular accumulation of MXR by 35% and 38%	Yu et al.	2016	26852865
BCRP	human	baicalein-7-glucuronide	Natural	G	stimulator	ATPase assay in membrane vesicles (Sf9)	sulfasalazine	3% at 100 µM					Zhang et al.	2007	17507208
BCRP	human	baicalein-7-glucuronide	Natural	G	substrate	MDCK cells						Efflux ratio (BA / AB) of 3.9 at unknown concentration	Chang et al.	2020	31884038
BCRP	human	baicalein-7-glucuronide	Natural	G	substrate	Membrane vesicles (mammalian cells)					22.2-fold at 1 µM compared to control membranes		Kalapos-Kovacs et al.	2015	26400418
BCRP	human	baicalein-7-glucuronide	Natural	G	substrate	ATPase assay in membrane vesicles (Sf9)						At 100 µM, ATPase activity was 129% of the maximal activity induced by sulfasalazine	Zhang et al.	2007	17507208	No mock-transfected controls were used.
BSEP	human	baicalein-7-glucuronide	Natural	G	inhibitor (-)	Membrane vesicles (Sf9)	taurocholate	NA					Pedersen et al.	2013	24014644
MRP1	human	baicalein-7-glucuronide	Natural	G	inhibitor (-)	Membrane vesicles (Sf9)	leukotriene C4 (LTC4)	11% inhibition at 100 µM					Zhang et al.	2007	17507208
MRP1	human	baicalein-7-glucuronide	Natural	G	inhibitor (-)	ATPase assay in membrane vesicles (Sf9)	N-ethylmaleimide glutathione	12% at 100 µM					Zhang et al.	2007	17507208
MRP1	human	baicalein-7-glucuronide	Natural	G	substrate (-)	ATPase assay in membrane vesicles (Sf9)						No ATPase activation was observed at 100 µM	Zhang et al.	2007	17507208	No mock-transfected controls were used.
MRP2	human	baicalein-7-glucuronide	Natural	G	inhibitor	Membrane vesicles (HEK293)	estradiol-17β-glucuronide	IC50: 210.13 µM					Kalapos-Kovacs et al.	2015	26400418
MRP2	human	baicalein-7-glucuronide	Natural	G	inhibitor	MDCK cells	5-chloromethylﬂuorescein diacetate (CMFDA)					baicalin at 20 and 40 μM significantly increased the intracellular accumulation of GSMF by 26% and 28%.	Yu et al.	2016	26852865
MRP2	human	baicalein-7-glucuronide	Natural	G	inhibitor	Membrane vesicles (Sf9)	estradiol-17β-glucuronide	39% inhibition at 100 µM					Zhang et al.	2007	17507208
MRP2	human	baicalein-7-glucuronide	Natural	G	stimulator	Membrane vesicles (Sf9)	5(6)-carboxy-2.'7'-dichlorofluorescein (CDCF)	82 % stimulation at 50 μM					Sjöstedt et al.	2017	28043125
MRP2	human	baicalein-7-glucuronide	Natural	G	stimulator	ATPase assay in membrane vesicles (Sf9)	probenecid	41% stimulation at 100 µM					Zhang et al.	2007	17507208
MRP2	human	baicalein-7-glucuronide	Natural	G	substrate	ATPase assay in membrane vesicles (Sf9)						ATPase activity increased 9.5 nmol Pi/min/mg at 1000 µM. ATPase activity was 69% of the maximal activity induced by probenecid.	Akao et al.	2007	17227625	No mock-transfected controls were used.
MRP2	human	baicalein-7-glucuronide	Natural	G	substrate	Membrane vesicles (HEK293)					64-fold at 100 µM compared to control membranes		Kalapos-Kovacs et al.	2015	26400418
MRP2	human	baicalein-7-glucuronide	Natural	G	substrate	MDCK cells						Papp and cumulative amount at apical side were increased 50% and 22%, respectively, compared to MDCK/WT	Li et al.	2012	22167378
MRP2	human	baicalein-7-glucuronide	Natural	G	substrate	ATPase assay in membrane vesicles (Sf9)						At 100 µM, ATPase activity was 26% of the maximal activity induced by probenecid	Zhang et al.	2007	17507208	No mock-transfected controls were used.
MRP3	human	baicalein-7-glucuronide	Natural	G	inhibitor	Membrane vesicles (HEK293)	estradiol-17β-glucuronide	IC50: 14.01 µM					Kalapos-Kovacs et al.	2015	26400418
MRP3	human	baicalein-7-glucuronide	Natural	G	inhibitor	Membrane vesicles (Sf9)	estradiol-17β-glucuronide	65% inhibition at 100 µM					Zhang et al.	2007	17507208
MRP3	human	baicalein-7-glucuronide	Natural	G	stimulator	ATPase assay in membrane vesicles (Sf9)	benzbromarone	25% stimulation at 100 µM					Zhang et al.	2007	17507208
MRP3	human	baicalein-7-glucuronide	Natural	G	substrate	Membrane vesicles (HEK293)					93-fold at 10 µM compared to control membranes		Kalapos-Kovacs et al.	2015	26400418
MRP3	human	baicalein-7-glucuronide	Natural	G	substrate	ATPase assay in membrane vesicles (Sf9)						At 100 µM, ATPase activity was 83% of the maximal activity induced by benzbromarone	Zhang et al.	2007	17507208	No mock-transfected controls were used.
MRP3	human	baicalein-7-glucuronide	Natural	G	substrate (-)	MDCK cells							Li et al.	2012	22167378
MRP4	human	baicalein-7-glucuronide	Natural	G	inhibitor	Membrane vesicles (HEK293)	dehydroepiandrosterone sulfate (DHEAS)	IC50: 14.39 µM					Kalapos-Kovacs et al.	2015	26400418
MRP4	human	baicalein-7-glucuronide	Natural	G	substrate	Membrane vesicles (HEK293)					5.1-fold at 10 µM compared to control membranes		Kalapos-Kovacs et al.	2015	26400418
P-gp	human	baicalein-7-glucuronide	Natural	G	inhibitor	Membrane vesicles (K562 cells)	N-methyl-quinidine	IC50: 94.84 µM					Kalapos-Kovacs et al.	2015	26400418
P-gp	human	baicalein-7-glucuronide	Natural	G	inhibitor (-)	MDCK cells	digoxin	7.0% at 100 µM					Bai et al.	2019	30790579
P-gp	human	baicalein-7-glucuronide	Natural	G	inhibitor (-)	K562 cells	calcein-AM	2% inhibition at 100 µM					Zhang et al.	2007	17507208
P-gp	human	baicalein-7-glucuronide	Natural	G	inhibitor (-)	ATPase assay in membrane vesicles (Sf9)	verapamil	30% stimulation at 100 µM					Zhang et al.	2007	17507208
P-gp	human	baicalein-7-glucuronide	Natural	G	substrate (-)	Membrane vesicles (K562 cells)							Kalapos-Kovacs et al.	2015	26400418
P-gp	human	baicalein-7-glucuronide	Natural	G	substrate (-)	MDCK cells							Li et al.	2012	22167378
P-gp	human	baicalein-7-glucuronide	Natural	G	substrate (-)	ATPase assay in membrane vesicles (Sf9)						No ATPase activation was observed at 100 µM	Zhang et al.	2007	17507208	No mock-transfected controls were used.
BCRP	human	bisphenol A glucuronide	Pollutant	G	substrate (-)	ATPase assay in membrane vesicles (insect cell)						No ATPase activation was observed at 62.5 µM	Mazur et al.	2012	22552776	No mock-transfected controls were used.
Bcrp	human	bisphenol A glucuronide	Pollutant	G	substrate (-)	ATPase assay in membrane vesicles (insect cell)						No ATPase activation was observed at 62.5 µM	Mazur et al.	2012	22552776	No mock-transfected controls were used.
Mdr1a	rat	bisphenol A glucuronide	Pollutant	G	substrate (-)	ATPase assay in membrane vesicles (insect cell)						No ATPase activation was observed at 62.5 µM	Mazur et al.	2012	22552776	No mock-transfected controls were used.
Mdr1b	rat	bisphenol A glucuronide	Pollutant	G	substrate (-)	ATPase assay in membrane vesicles (insect cell)						No ATPase activation was observed at 62.5 µM	Mazur et al.	2012	22552776	No mock-transfected controls were used.
Mrp2	rat	bisphenol A glucuronide	Pollutant	G	substrate	ATPase assay in membrane vesicles (insect cell)						At 30 µM, ATPase activity was 31% of the maximal activity induced by probenicid	Mazur et al.	2012	22552776	No mock-transfected controls were used.
MRP2	human	bisphenol A glucuronide	Pollutant	G	substrate (-)	ATPase assay in membrane vesicles (insect cell)						No ATPase activation was observed at 62.5 µM	Mazur et al.	2012	22552776	No mock-transfected controls were used.
MRP3	human	bisphenol A glucuronide	Pollutant	G	substrate	ATPase assay in membrane vesicles (insect cell)						At 30 µM, ATPase activity was 53% of the maximal activity induced by benzbromarone	Mazur et al.	2012	22552776	No mock-transfected controls were used.
P-gp	human	bisphenol A glucuronide	Pollutant	G	substrate (-)	ATPase assay in membrane vesicles (insect cell)						No ATPase activation was observed at 62.5 µM	Mazur et al.	2012	22552776	No mock-transfected controls were used.
BCRP	human	cabotegravir glucuronide	Drug	G	substrate (-)	Membrane vesicles (Sf9)							Patel et al.	2019	31175220
MRP2	human	cabotegravir glucuronide	Drug	G	substrate	Membrane vesicles (Sf9)					~10-fold at 10 µM		Patel et al.	2019	31175220
MRP3	human	cabotegravir glucuronide	Drug	G	substrate	Membrane vesicles (Sf9)					~10-fold at 10 µM		Patel et al.	2019	31175220
MRP4	human	cabotegravir glucuronide	Drug	G	substrate	Membrane vesicles (Sf9)					~3-fold at 10 µM		Patel et al.	2019	31175220
P-gp	human	cabotegravir glucuronide	Drug	G	substrate (-)	Membrane vesicles (Sf9)							Patel et al.	2019	31175220
BSEP	human	cabozantinib M2a metabolite (EXEL-1644, sulfate)	Drug	S	inhibitor	Membrane vesicles (Sf9)	taurocholate	IC50: 50 µM					Lacy et al.	2015	26015560
BSEP	human	cabozantinib M2a metabolite (EXEL-1644, sulfate)	Drug	S	substrate (-)	ATPase assay in membrane vesicles							Lacy et al.	2015	26015560	No mock-transfected controls were used. Data not shown, reported as a non-substrate
MATE1	human	cabozantinib M2a metabolite (EXEL-1644, sulfate)	Drug	S	inhibitor	MDCK cells	metformin	IC50: 16.7 µM					Lacy et al.	2015	26015560
MATE2K	human	cabozantinib M2a metabolite (EXEL-1644, sulfate)	Drug	S	inhibitor	MDCK cells	metformin	IC50: 65.3 µM					Lacy et al.	2015	26015560
MRP2	human	cabozantinib M2a metabolite (EXEL-1644, sulfate)	Drug	S	inhibitor	Membrane vesicles (Sf9)	estradiol-17β-glucuronide	IC50: 78.5 µM					Lacy et al.	2015	26015560
MRP2	human	cabozantinib M2a metabolite (EXEL-1644, sulfate)	Drug	S	substrate	ATPase assay in membrane vesicles							Lacy et al.	2015	26015560	No mock-transfected controls were used. Data not shown, reported as a substrate
P-gp	human	cabozantinib M2a metabolite (EXEL-1644, sulfate)	Drug	S	inhibitor (-)	MDCK cells	digoxin						Lacy et al.	2015	26015560
P-gp	human	cabozantinib M2a metabolite (EXEL-1644, sulfate)	Drug	S	substrate (-)	MDCK cells							Lacy et al.	2015	26015560
BCRP	human	caffeic acid-3-glucuronide	Natural	G	inhibitor (-)	Membrane vesicles (Sf9)	estrone-3-sulfate	No inhibition at 300 µM					Wong et al.	2011	21538853
BCRP	human	caffeic acid-3-glucuronide	Natural	G	substrate (-)	ATPase assay in membrane vesicles (Sf9)						No ATPase activation was observed at 300 µM	Wong et al.	2011	21538853	No mock-transfected controls were used.
MRP2	human	caffeic acid-3-glucuronide	Natural	G	inhibitor	Membrane vesicles (Sf9)	estradiol-17β-glucuronide	33% at 300 µM					Wong et al.	2011	21538853
MRP2	human	caffeic acid-3-glucuronide	Natural	G	substrate (-)	ATPase assay in membrane vesicles (Sf9)						No ATPase activation was observed at 300 µM	Wong et al.	2011	21538853	No mock-transfected controls were used.
BCRP	human	caffeic acid-3-sulfate	Natural	S	inhibitor (-)	Membrane vesicles (Sf9)	estrone-3-sulfate	No inhibition at 300 µM					Wong et al.	2011	21538853
BCRP	human	caffeic acid-3-sulfate	Natural	S	substrate (-)	ATPase assay in membrane vesicles (Sf9)						No ATPase activation was observed at 300 µM	Wong et al.	2011	21538853	No mock-transfected controls were used.
MRP2	human	caffeic acid-3-sulfate	Natural	S	inhibitor (-)	Membrane vesicles (Sf9)	estradiol-17β-glucuronide	No inhibition at 300 µM					Wong et al.	2011	21538853
MRP2	human	caffeic acid-3-sulfate	Natural	S	substrate (-)	ATPase assay in membrane vesicles (Sf9)						At 300 µM, ATPase activity was 32% of the maximal activity induced by sulfasalazine	Wong et al.	2011	21538853	No mock-transfected controls were used.
BCRP	human	caffeic acid-4-glucuronide	Natural	G	inhibitor (-)	Membrane vesicles (Sf9)	estrone-3-sulfate	No inhibition at 300 µM					Wong et al.	2011	21538853
BCRP	human	caffeic acid-4-glucuronide	Natural	G	substrate (-)	ATPase assay in membrane vesicles (Sf9)						No ATPase activation was observed at 300 µM	Wong et al.	2011	21538853	No mock-transfected controls were used.
MRP2	human	caffeic acid-4-glucuronide	Natural	G	inhibitor	Membrane vesicles (Sf9)	estradiol-17β-glucuronide	48% at 300 µM					Wong et al.	2011	21538853
MRP2	human	caffeic acid-4-glucuronide	Natural	G	substrate (-)	ATPase assay in membrane vesicles (Sf9)						No ATPase activation was observed at 300 µM	Wong et al.	2011	21538853	No mock-transfected controls were used.
BCRP	human	caffeic acid-4-sulfate	Natural	S	inhibitor	Membrane vesicles (Sf9)	estrone-3-sulfate	50% at 300 µM					Wong et al.	2011	21538853
BCRP	human	caffeic acid-4-sulfate	Natural	S	substrate (-)	ATPase assay in membrane vesicles (Sf9)						No ATPase activation was observed at 300 µM	Wong et al.	2011	21538853	No mock-transfected controls were used.
MRP2	human	caffeic acid-4-sulfate	Natural	S	inhibitor (-)	Membrane vesicles (Sf9)	estradiol-17β-glucuronide	No inhibition at 300 µM					Wong et al.	2011	21538853
MRP2	human	caffeic acid-4-sulfate	Natural	S	substrate (-)	ATPase assay in membrane vesicles (Sf9)						No ATPase activation was observed at 300 µM	Wong et al.	2011	21538853	No mock-transfected controls were used.
BCRP	human	calycosin-3-sulfate	Natural	S	substrate	MDCK cells						Apical efflux rate of C-3-S was ~0.07 nmol/min in MDCKII-BCRP cell lines at 10 µM calycosin concentration. Intracellular levels of C-3-S was 45-fold lower in MDCKII-BCRP cell lines compared to those of MDCKII-WT cell lines	Yu et al.	2017	28445053
BCRP	human	CCK-8	Endogenous	S	substrate	Membrane vesicles (HEK293)					3.2-fold at unknown concentration	1.3 pmol/mg/min at unknown concentration	Zou et al.	2020	31990564
BCRP	human	CCK-8	Endogenous	S	substrate (-)	MDCK-OATP1B3-BCRP						Efflux ratio (BA / AB) of 2.0 at 120 min	Ishiguro et al.	2008	18180273
MRP2	human	CCK-8	Endogenous	S	substrate	MDCK-OATP1B3-MRP2						Efflux ratio (BA / AB) of 6.0 at unknown concentration (120 min)	Ishiguro et al.	2008	18180273
P-gp	human	CCK-8	Endogenous	S	substrate (-)	MDCK-OATP1B3-MDR1						Efflux ratio (BA / AB) of 1.5 at 120 min	Ishiguro et al.	2008	18180273	ER did not differ from that of control (MDCK-OATP1B3)
BCRP	human	chrysin-7-glucuronide	Natural	G	inhibitor	Membrane vesicles (Sf9)	lucifer yellow	IC50: 19.8 µM					Mohos et al.	2020	32661014
BCRP	human	chrysin-7-glucuronide	Natural	G	substrate	ATPase assay in membrane vesicles (Sf9)			8.4 µM				Mohos et al.	2020	32661014	No mock-transfected controls were used.
MRP2	human	chrysin-7-glucuronide	Natural	G	inhibitor	Membrane vesicles (Sf9)	5(6)-carboxy-2.'7'-dichlorofluorescein (CDCF)	IC50: 11.2 µM					Mohos et al.	2020	32661014
MRP2	human	chrysin-7-glucuronide	Natural	G	substrate	ATPase assay in membrane vesicles (Sf9)						ATPase activity increased 4 nmol Pi/min/mg at 110 µM	Mohos et al.	2020	32661014	No mock-transfected controls were used.
P-gp	human	chrysin-7-glucuronide	Natural	G	inhibitor (-)	Membrane vesicles (Sf9)	N-methyl-quinidine	No inhibition at 25 µM					Mohos et al.	2020	32661014
P-gp	human	chrysin-7-glucuronide	Natural	G	substrate (-)	ATPase assay in membrane vesicles (Sf9)						No ATPase activation was observed at 50 µM	Mohos et al.	2020	32661014	No mock-transfected controls were used.
BCRP	human	chrysin-7-sulfate	Natural	S	inhibitor	Membrane vesicles (Sf9)	lucifer yellow	IC50: 0.6 µM					Mohos et al.	2020	32661014
BCRP	human	chrysin-7-sulfate	Natural	S	substrate	ATPase assay in membrane vesicles (Sf9)			0.1 µM				Mohos et al.	2020	32661014	No mock-transfected controls were used.
MRP2	human	chrysin-7-sulfate	Natural	S	inhibitor	Membrane vesicles (Sf9)	5(6)-carboxy-2.'7'-dichlorofluorescein (CDCF)	55% at 100 µM					Mohos et al.	2020	32661014
MRP2	human	chrysin-7-sulfate	Natural	S	substrate (-)	ATPase assay in membrane vesicles (Sf9)						No ATPase activation was observed at unknown concentration	Mohos et al.	2020	32661014	No mock-transfected controls were used.
MRP4	human	chrysin-7-sulfate	Natural	S	substrate	Membrane vesicles (HEK293)			8.6 µM	1.5 nmol/min/mg			Li et al.	2015	26291395
P-gp	human	chrysin-7-sulfate	Natural	S	inhibitor (-)	Membrane vesicles (Sf9)	N-methyl-quinidine	No inhibition at 25 µM					Mohos et al.	2020	32661014
P-gp	human	chrysin-7-sulfate	Natural	S	substrate (-)	ATPase assay in membrane vesicles (Sf9)						No ATPase activation was observed at 50 µM	Mohos et al.	2020	32661014	No mock-transfected controls were used.
MRP3	human	clopidogrel-glucuronide	Drug	G	substrate	Membrane vesicles (Sf9)					11.7-fold at 1 µM and 3.8-fold at 10 µM		Ji et al.	2018	29196299
BCRP	human	cotinine‐N‐glucuronide	Natural	G	inhibitor (-)	Membrane vesicles (Sf9)	1‐hydroxypyrene β‐glucuronide	no inhibition at 100 µM					Järvinen et al.	2019	31237077
BCRP	human	cotinine‐N‐glucuronide	Natural	G	substrate (-)	Membrane vesicles (Sf9)					~1.0-fold at 5 and 50 µM		Järvinen et al.	2019	31237077
MRP1	human	cotinine‐N‐glucuronide	Natural	G	substrate (-)	Membrane vesicles (HEK293)					~1.0-fold at 5 and 50 µM		Järvinen et al.	2019	31237077
MRP2	human	cotinine‐N‐glucuronide	Natural	G	substrate (-)	Membrane vesicles (Sf9)					~1.0-fold at 5 and 50 µM		Järvinen et al.	2019	31237077
MRP3	human	cotinine‐N‐glucuronide	Natural	G	substrate (-)	Membrane vesicles (Sf9)					~1.0-fold at 5 and 50 µM		Järvinen et al.	2019	31237077
MRP4	human	cotinine‐N‐glucuronide	Natural	G	inhibitor (-)	Membrane vesicles (Sf9)	4‐methylumbelliferone β‐glucuronide	No inhibition at 100 µM					Järvinen et al.	2019	31237077
MRP4	human	cotinine‐N‐glucuronide	Natural	G	substrate (-)	Membrane vesicles (Sf9)					~1.0-fold at 5 and 50 µM		Järvinen et al.	2019	31237077
MRP5	human	cotinine‐N‐glucuronide	Natural	G	substrate (-)	Membrane vesicles (HEK293)					~1.0-fold at 5 and 50 µM		Järvinen et al.	2019	31237077
MRP6	human	cotinine‐N‐glucuronide	Natural	G	substrate (-)	Membrane vesicles (Sf9)					~1.0-fold at 5 and 50 µM		Järvinen et al.	2019	31237077
P-gp	human	cotinine‐N‐glucuronide	Natural	G	inhibitor (-)	Membrane vesicles (Sf9)	N-methyl-quinidine	No inhibition at 100 µM					Järvinen et al.	2019	31237077
P-gp	human	cotinine‐N‐glucuronide	Natural	G	substrate (-)	Membrane vesicles (Sf9)					~1.0-fold at 5 and 50 µM		Järvinen et al.	2019	31237077
MRP2	human	coumarin glucuronide	Natural	G	stimulator	Membrane vesicles (MDCKII)	5(6)-carboxy-2.'7'-dichlorofluorescein (CDCF)	31% stimulation at 100 µM					Lechner et al.	2010	20307659
MRP3	human	curcumin-glucuronide	Natural	G	substrate	Membrane vesicles					5.0- and 3.1-fold compared to AMP at 1 and 10 µM, respectively		Jia et al.	2020	31900255
BCRP	human	daidzein-4'-sulfate	Natural	S	inhibitor	Membrane vesicles (mammalian)	methotrexate	IC50: 3.9 µM					Tamaki et al.	2010	20460823
BCRP	human	daidzein-7-glucuronide	Natural	G	inhibitor	Membrane vesicles (mammalian)	methotrexate	IC50: 420 µM					Tamaki et al.	2010	20460823
MRP8	human	daidzein-glucuronide-sulfate	Natural	GS	inhibitor (-)	Membrane vesicles (HEK293A)	dehydroepiandrosterone sulfate (DHEAS)	10% at 100 µM					Saito et al.	2020	32824087
BCRP	human	dehydroepiandrosterone glucuronide	Endogenous	G	substrate (-)	Membrane vesicles (Sf9)					<2-fold at 1 µM, similar to control vesicles		Järvinen et al.	2020	31704245
MRP2	human	dehydroepiandrosterone glucuronide	Endogenous	G	substrate	Membrane vesicles (Sf9)			155 µM	816 pmol/min/mg			Järvinen et al.	2020	31704245
MRP3	human	dehydroepiandrosterone glucuronide	Endogenous	G	substrate	Membrane vesicles (Sf9)			51 µM	88.4 pmol/min/mg			Järvinen et al.	2020	31704245
MRP4	human	dehydroepiandrosterone glucuronide	Endogenous	G	substrate (-)	Membrane vesicles (Sf9)					<2-fold at 1 µM, similar to control vesicles		Järvinen et al.	2020	31704245
P-gp	human	dehydroepiandrosterone glucuronide	Endogenous	G	substrate (-)	Membrane vesicles (Sf9)					<2-fold at 1 µM, similar to control vesicles		Järvinen et al.	2020	31704245
BCRP	human	dehydroepiandrosterone sulfate	Endogenous	S	substrate	MDCK-OATP2B1-BCRP						BL-AP transport: ~0.0125 nM/min at 17 nM	Grube et al.	2007	17020956	Vectorial transport from basolateral side to apical side was increased in OATP2B1 and BCRP double transfected MDCK cell line compared to control and single-transfected cells
BSEP	human	dehydroepiandrosterone sulfate	Endogenous	S	inhibitor	Membrane vesicles (Sf9)	taurocholate	45% at 50 µM					Pedersen et al.	2013	24014644
MRP2	human	dehydroepiandrosterone sulfate	Endogenous	S	stimulator	Membrane vesicles (Sf9)	coproporphyrin-I	62% at 100 µM					Gilibili et al.	2017	28325716
MRP4	human	dehydroepiandrosterone sulfate	Endogenous	S	inhibitor	Membrane vesicles (HEK293)		70% at 10 µM					Imaoka et al.	2007	17110501
MRP4	human	dehydroepiandrosterone sulfate	Endogenous	S	inhibitor	Membrane vesicles (HEK293)		64% at 10 µM					Imaoka et al.	2007	17110501
MRP4	human	dehydroepiandrosterone sulfate	Endogenous	S	substrate	Membrane vesicles (HEK293)					~3.7-fold at unknown concentration	127 µl/mg/min at unknown concentration	Imaoka et al.	2007	17110501
MRP4	human	dehydroepiandrosterone sulfate	Endogenous	S	substrate	Membrane vesicles (HEK293)					10-fold at unknown concentration	260 µl/min/mg at unknown concentration	Kanamitsu et al.	2017	28456721
MRP4	human	dehydroepiandrosterone sulfate	Endogenous	S	substrate	Membrane vesicles (HEK293)					37-fold at 0.2 µM compared to control		Kunze et al.	2018	29663259
MRP4	human	dehydroepiandrosterone sulfate	Endogenous	S	substrate	Membrane vesicles (HEK293)						98.1 µl/min/mg at unknown concentration	Yamada et al.	2007	17823233
BCRP	human	diclofenac-glucuronide	Drug	G	inhibitor	Membrane vesicles (HEK293)	methotrexate	20% at 100 µM					Nozaki et al.	2007	17578901
BCRP	human	diclofenac-glucuronide	Drug	G	substrate	Membrane vesicles (Sf9)			152 μM				Zhang et al.	2016	26714763
MRP2	human	diclofenac-glucuronide	Drug	G	inhibitor	Membrane vesicles	methotrexate	IC50: 18.6 µM					Kawase et al.	2016	26659924
MRP2	human	diclofenac-glucuronide	Drug	G	inhibitor	Membrane vesicles (HEK293)	methotrexate	85% at 100 µM					Nozaki et al.	2007	17578901
MRP2	human	diclofenac-glucuronide	Drug	G	substrate	Membrane vesicles			50.5 µM	130 pmol/min/mg			Scialis et al.	2019	31399506
MRP2	human	diclofenac-glucuronide	Drug	G	substrate	Membrane vesicles (Sf9)			S50 = 145 μM and h = 3.2				Zhang et al.	2016	26714763
MRP3	human	diclofenac-glucuronide	Drug	G	substrate	Membrane vesicles			1.78 µM and 98.2 µM	71.9 and 170 pmol/min/mg			Scialis et al.	2019	31399506
MRP3	human	diclofenac-glucuronide	Drug	G	substrate	Membrane vesicles (Sf9)			196 μM				Zhang et al.	2016	26714763
MRP4	human	diclofenac-glucuronide	Drug	G	inhibitor	Membrane vesicles	methotrexate	IC50: 140 µM					Kawase et al.	2016	26659924
MRP4	human	diclofenac-glucuronide	Drug	G	inhibitor	Membrane vesicles (HEK293)	methotrexate	50% at 100 µM					Nozaki et al.	2007	17578901
BCRP	human	dihydrocaffeic acid-3-glucuronide	Natural	G	inhibitor	Membrane vesicles (Sf9)	estrone-3-sulfate	45% at 300 µM					Wong et al.	2011	21538853
BCRP	human	dihydrocaffeic acid-3-glucuronide	Natural	G	substrate (-)	ATPase assay in membrane vesicles (Sf9)						No ATPase activation was observed at 300 µM	Wong et al.	2011	21538853	No mock-transfected controls were used.
MRP2	human	dihydrocaffeic acid-3-glucuronide	Natural	G	inhibitor	Membrane vesicles (Sf9)	estradiol-17β-glucuronide	22% at 300 µM					Wong et al.	2011	21538853
MRP2	human	dihydrocaffeic acid-3-glucuronide	Natural	G	substrate (-)	ATPase assay in membrane vesicles (Sf9)						No ATPase activation was observed at 300 µM	Wong et al.	2011	21538853	No mock-transfected controls were used.
BCRP	human	dihydrocaffeic acid-3-sulfate	Natural	S	inhibitor (-)	Membrane vesicles (Sf9)	estrone-3-sulfate	No inhibition at 300 µM					Wong et al.	2011	21538853
BCRP	human	dihydrocaffeic acid-3-sulfate	Natural	S	substrate (-)	ATPase assay in membrane vesicles (Sf9)						No ATPase activation was observed at 300 µM	Wong et al.	2011	21538853	No mock-transfected controls were used.
MRP2	human	dihydrocaffeic acid-3-sulfate	Natural	S	inhibitor (-)	Membrane vesicles (Sf9)	estradiol-17β-glucuronide	No inhibition at 300 µM					Wong et al.	2011	21538853
MRP2	human	dihydrocaffeic acid-3-sulfate	Natural	S	substrate (-)	ATPase assay in membrane vesicles (Sf9)						No ATPase activation was observed at 300 µM	Wong et al.	2011	21538853	No mock-transfected controls were used.
BCRP	human	dihydrocaffeic acid-4-glucuronide	Natural	G	inhibitor	Membrane vesicles (Sf9)	estrone-3-sulfate	38% at 300 µM					Wong et al.	2011	21538853
BCRP	human	dihydrocaffeic acid-4-glucuronide	Natural	G	substrate (-)	ATPase assay in membrane vesicles (Sf9)						No ATPase activation was observed at 300 µM	Wong et al.	2011	21538853	No mock-transfected controls were used.
MRP2	human	dihydrocaffeic acid-4-glucuronide	Natural	G	inhibitor	Membrane vesicles (Sf9)	estradiol-17β-glucuronide	32% at 300 µM					Wong et al.	2011	21538853
MRP2	human	dihydrocaffeic acid-4-glucuronide	Natural	G	substrate (-)	ATPase assay in membrane vesicles (Sf9)						No ATPase activation was observed at 300 µM	Wong et al.	2011	21538853	No mock-transfected controls were used.
BCRP	human	dihydrocaffeic acid-4-sulfate	Natural	S	inhibitor (-)	Membrane vesicles (Sf9)	estrone-3-sulfate	No inhibition at 300 µM					Wong et al.	2011	21538853
BCRP	human	dihydrocaffeic acid-4-sulfate	Natural	S	substrate (-)	ATPase assay in membrane vesicles (Sf9)						No ATPase activation was observed at 300 µM	Wong et al.	2011	21538853	No mock-transfected controls were used.
MRP2	human	dihydrocaffeic acid-4-sulfate	Natural	S	inhibitor (-)	Membrane vesicles (Sf9)	estradiol-17β-glucuronide	No inhibition at 300 µM					Wong et al.	2011	21538853
MRP2	human	dihydrocaffeic acid-4-sulfate	Natural	S	substrate (-)	ATPase assay in membrane vesicles (Sf9)						No ATPase activation was observed at 300 µM	Wong et al.	2011	21538853	No mock-transfected controls were used.
BCRP	human	dihydroferulic acid-4-glucuronide	Natural	G	inhibitor (-)	Membrane vesicles (Sf9)	estrone-3-sulfate	No inhibition at 300 µM					Wong et al.	2011	21538853
BCRP	human	dihydroferulic acid-4-glucuronide	Natural	G	substrate (-)	ATPase assay in membrane vesicles (Sf9)						No ATPase activation was observed at 300 µM	Wong et al.	2011	21538853	No mock-transfected controls were used.
MRP2	human	dihydroferulic acid-4-glucuronide	Natural	G	inhibitor	Membrane vesicles (Sf9)	estradiol-17β-glucuronide	43% at 300 µM					Wong et al.	2011	21538853
MRP2	human	dihydroferulic acid-4-glucuronide	Natural	G	substrate (-)	ATPase assay in membrane vesicles (Sf9)						No ATPase activation was observed at 300 µM	Wong et al.	2011	21538853	No mock-transfected controls were used.
BCRP	human	dihydroferulic acid-4-sulfate	Natural	S	inhibitor (-)	Membrane vesicles (Sf9)	estrone-3-sulfate	No inhibition at 300 µM					Wong et al.	2011	21538853
BCRP	human	dihydroferulic acid-4-sulfate	Natural	S	substrate (-)	ATPase assay in membrane vesicles (Sf9)						No ATPase activation was observed at 300 µM	Wong et al.	2011	21538853	No mock-transfected controls were used.
MRP2	human	dihydroferulic acid-4-sulfate	Natural	S	inhibitor (-)	Membrane vesicles (Sf9)	estradiol-17β-glucuronide	No inhibition at 300 µM					Wong et al.	2011	21538853
MRP2	human	dihydroferulic acid-4-sulfate	Natural	S	substrate (-)	ATPase assay in membrane vesicles (Sf9)						No ATPase activation was observed at 300 µM	Wong et al.	2011	21538853	No mock-transfected controls were used.
BCRP	human	dihydrotestosterone glucuronide	Endogenous	G	substrate	Membrane vesicles			676.4 µM	2470 pmol/min/mg	~10-fold at 10 µM compared to control vesicles		Li et al.	2019	30959153
MRP2	human	dihydrotestosterone glucuronide	Endogenous	G	substrate	Membrane vesicles			78.9 µM	3366 pmol/min/mg	~100-fold at 10 µM compared to control vesicles		Li et al.	2019	30959153
MRP3	human	dihydrotestosterone glucuronide	Endogenous	G	substrate	Membrane vesicles			5.7 µM	986.2 pmol/min/mg	~170-fold at 10 µM compared to control vesicles		Li et al.	2019	30959153
MRP4	human	dihydrotestosterone glucuronide	Endogenous	G	substrate (-)	Membrane vesicles							Li et al.	2019	30959153
P-gp	human	dihydrotestosterone glucuronide	Endogenous	G	substrate (-)	Membrane vesicles							Li et al.	2019	30959153
MRP2	human	E3040 glucuronide	Drug	G	substrate	Membrane vesicles (LLC)					~20-30-fold at 0.5 µM (2min)**		Hirouchi et al.	2009	19628752	**Also high fold in control vesicles
MRP3	human	E3040 glucuronide	Drug	G	substrate	MDCK-OATP1B1/MRP2/MRP3						34% decreased basal-to-apical efflux in triple-transfectant compared to that in OATP1B1/MRP2 double-transfectant	Hirouchi et al.	2009	19628752
MRP3	human	E3040 glucuronide	Drug	G	substrate	Membrane vesicles (HEK293)					~48-fold at 0.5 µM (2min)		Hirouchi et al.	2009	19628752
MRP4	human	E3040 glucuronide	Drug	G	substrate (-)	MDCK-OATP1B1/MRP2/MRP4						BL-AP transport in triple-transfectant did not decrease compared to that in OATP1B1/MRP2 double-transfectant	Hirouchi et al.	2009	19628752
MRP4	human	E3040 glucuronide	Drug	G	substrate (-)	Membrane vesicles (HEK293)					3.4-fold at 0.5 µM (2min)		Hirouchi et al.	2009	19628752	Similar transport to control vesicles
BCRP	human	edaravone glucuronide	Drug	G	substrate (-)	Membrane vesicles (HEK293)							Mizuno et al.	2007	17682070
MRP2	human	edaravone glucuronide	Drug	G	substrate (-)	Membrane vesicles (HEK293)							Mizuno et al.	2007	17682070	Data not shown
MRP4	human	edaravone glucuronide	Drug	G	substrate	Membrane vesicles (HEK293)			9.85 µM	3512 pmol/min/mg			Mizuno et al.	2007	17682070
BCRP	human	edaravone sulfate	Drug	S	substrate	Membrane vesicles (HEK293)			1.6 µM	852 pmol/min/mg			Mizuno et al.	2007	17682070
MRP4	human	edaravone sulfate	Drug	S	substrate (-)	Membrane vesicles (HEK293)							Mizuno et al.	2007	17682070
MATE1	human	enoxolone-di-glucuronide	Natural	G	substrate (-)	HEK293					No transport at 20 µM		Dong et al.	2018	29908072
Mate1	rat	enoxolone-di-glucuronide	Natural	G	substrate (-)	HEK293					No transport at 20 µM		Dong et al.	2018	29908072
MRP2	human	enterodiol glucuronide	Natural	G	substrate	Membrane vesicles (Sf9)					11-fold at unknown concentration		Krumpochova et al.	2012	22034653	Vesicles incubated in mouse urine
MRP3	human	enterodiol glucuronide	Natural	G	substrate	Membrane vesicles (HEK293)			4.8 µM	~50 pmol/min/mg			van de Wetering et al.	2009	19577570
Mrp3	mouse	enterodiol glucuronide	Natural	G	substrate	Membrane vesicles (HEK293)			1.7 µM	~50 pmol/min/mg			van de Wetering et al.	2009	19577570
MRP2	human	enterolactone glucuronide	Natural	G	substrate	Membrane vesicles (Sf9)					17-fold at unknown concentration		Krumpochova et al.	2012	22034653	Vesicles incubated in mouse urine
MRP3	human	enterolactone glucuronide	Natural	G	substrate	Membrane vesicles (HEK293)			1.7 µM	~100 pmol/min/mg			van de Wetering et al.	2009	19577570
Mrp3	mouse	enterolactone glucuronide	Natural	G	substrate	Membrane vesicles (HEK293)			1.5 µM	~100 pmol/min/mg			van de Wetering et al.	2009	19577570
BCRP	human	epacadostat-O-glucuronide M9	Drug	G	inhibitor (-)	MDCK cells	prazosin	No inhibition at 300 µM					Zhang et al.	2017	28283500
BCRP	human	epacadostat-O-glucuronide M9	Drug	G	substrate	Membrane vesicles (Mammalian cells)					~2 fold at 30 µM (8 min)		Zhang et al.	2017	28283500
MRP2	human	epacadostat-O-glucuronide M9	Drug	G	substrate	Membrane vesicles (Mammalian cells)					4.7-fold at 3 µM (8 min)	~10-20 pmol/mg/min at 3 µM	Zhang et al.	2017	28283500
MRP3	human	epacadostat-O-glucuronide M9	Drug	G	substrate	Membrane vesicles (Mammalian cells)					24-fold at 3 µM (8 min)	~70 pmol/mg/min at 3 µM	Zhang et al.	2017	28283500
BCRP	human	epitestosterone glucuronide	Endogenous	G	substrate (-)	Membrane vesicles (Sf9)					<2-fold at 1 µM, similar to control vesicles		Järvinen et al.	2020	31704245
MRP2	human	epitestosterone glucuronide	Endogenous	G	substrate	Membrane vesicles (Sf9)			S50 = 197 µM	484 pmol/min/mg			Järvinen et al.	2020	31704245
MRP3	human	epitestosterone glucuronide	Endogenous	G	substrate	Membrane vesicles (Sf9)			1.93 µM	202 pmol/min/mg			Järvinen et al.	2020	31704245
MRP4	human	epitestosterone glucuronide	Endogenous	G	substrate (-)	Membrane vesicles (Sf9)					<2-fold at 1 µM, similar to control vesicles		Järvinen et al.	2020	31704245
P-gp	human	epitestosterone glucuronide	Endogenous	G	substrate (-)	Membrane vesicles (Sf9)					<2-fold at 1 µM, similar to control vesicles		Järvinen et al.	2020	31704245
MRP3	human	equol glucuronide	Natural	G	substrate	Membrane vesicles (HEK293)			5.8 µM	~70 pmol/min/mg			van de Wetering et al.	2009	19577570
Mrp3	mouse	equol glucuronide	Natural	G	substrate	Membrane vesicles (HEK293)			2.0 µM	~50 pmol/min/mg			van de Wetering et al.	2009	19577570
BCRP	human	estradiol-17-glucuronide	Endogenous	G	inhibitor	Oocytes	taurolithocholic acid-3-sulfate	94% at 750 µM					Blazquez et al.	2012	22096226	Cis-inhibition (inhibitor injected as the same time as probe substrate)
BCRP	human	estradiol-17-glucuronide	Endogenous	G	substrate	Membrane vesicles (Sf9)			58 µM	678 pmol/min/mg			Järvinen et al.	2017	28850245
BCRP	human	estradiol-17-glucuronide	Endogenous	G	substrate	Membrane vesicles (HEK293)			35.6 µM	56.2 pmol/min/mg	3.2-fold at 50 µM (10 min)		Pedersen et al.	2017	28263911
BCRP	human	estradiol-17-glucuronide	Endogenous	G	substrate	Membrane vesicles (Sf9)			45 µM	700 pmol/min/mg			Telbisz	2007	17662239
BCRP	human	estradiol-17-glucuronide	Endogenous	G	substrate	Membrane vesicles (HEK293)					5-fold at unknown concentration compared to control cells		Vildhede et al.	2016	26842596
Bsep	rat	estradiol-17-glucuronide	Endogenous	G	inhibitor	Oocytes	taurolithocholic acid-3-sulfate	93% at 750 µM					Blazquez et al.	2012	22096226	Cis-inhibition (inhibitor injected as the same time as probe substrate). Most likely rats
BSEP	human	estradiol-17-glucuronide	Endogenous	G	inhibitor (-)	Membrane vesicles (Sf9)	taurocholic acid	No inhibition at 500 µM					Yabuuchi et al.	2008	18985798
Bsep	rat	estradiol-17-glucuronide	Endogenous	G	inhibitor (-)	Membrane vesicles (Sf9)	taurocholic acid	No inhibition at 500 µM					Yabuuchi et al.	2008	18985798
Bsep	dog	estradiol-17-glucuronide	Endogenous	G	stimulator	Membrane vesicles (Sf9)	taurocholic acid	33% stimulation at 500 µM					Yabuuchi et al.	2008	18985798
DMRP	drosophila	estradiol-17-glucuronide	Endogenous	G	substrate	Membrane vesicles (Sf9)			66.4 µM	4649 nmol/min/mg			Karasik et al.	2018	28939593	DMRP is ortholog of human ABCC transporters. Values from figure 3C and 3D, at 3.33 mM ATP concentration. Vmax value is called Tmax in the article. Note the discrepancy with the units of transport (nM/mg/min, nmol/mg/min, and pmol/mg/min).
MRP1	human	estradiol-17-glucuronide	Endogenous	G	substrate	Membrane vesicles (HEK293)					~20-fold at 400 nM		Coseil et al.	2019	31268744
MRP1	human	estradiol-17-glucuronide	Endogenous	G	substrate	Membrane vesicles (Sf9)					3.2-fold at 1 µM		Han et al.	2010	20360302
MRP1	human	estradiol-17-glucuronide	Endogenous	G	substrate	Membrane vesicles (HEK293)					5-fold at 0.1 µM		Lempers et al.	2016	27001813
MRP1	human	estradiol-17-glucuronide	Endogenous	G	substrate	Membrane vesicles (HEK293T)					26-fold at 0.4 µM (1 min) compared to vector control		Maeno et al.	2009	19398503
MRP1	human	estradiol-17-glucuronide	Endogenous	G	substrate	Membrane vesicles (MCF7)						~116 pmol/min/mg at unknown concentration	Stolarczyk et al.	2012	22695718
MRP1	human	estradiol-17-glucuronide	Endogenous	G	substrate	Membrane vesicles (HEK293)					~100-fold at 0.4 µM compared to vector control		Tan et al.	2018	30232176
MRP1	human	estradiol-17-glucuronide	Endogenous	G	substrate	Membrane vesicles (HEK293)			7.5 µM	31 pmol/min/mg			Wittgen et al.	2011	21511945
MRP1	human	estradiol-17-glucuronide	Endogenous	G	substrate	Membrane vesicles (HEK293)							Wittgen et al.	2012	22415933
MRP2	human	estradiol-17-glucuronide	Endogenous	G	inhibitor	Membrane vesicles (Sf9)	coproporphyrin-I	IC50: 188 µM					Gilibili et al.	2017	28325716
MRP2	human	estradiol-17-glucuronide	Endogenous	G	inhibitor	Membrane vesicles (MDCKII)	5(6)-carboxy-2.'7'-dichlorofluorescein (CDCF)	IC50: 19.9 µM					Lechner et al.	2010	20307659
MRP2	human	estradiol-17-glucuronide	Endogenous	G	inhibitor	Membrane vesicles (Sf9)	5(6)-carboxy-2.'7'-dichlorofluorescein (CDCF)	IC50: 40.0 µM					Lechner et al.	2010	20307659
Mrp2	rat	estradiol-17-glucuronide	Endogenous	G	inhibitor	Membrane vesicles (Sf9)	5(6)-carboxy-2.'7'-dichlorofluorescein (CDCF)	IC50: 59.8 µM					Nakanishi et al.	2012	22766462
MRP2	human	estradiol-17-glucuronide	Endogenous	G	substrate	Membrane vesicles (Sf9)			57-77 µM				Deng et al.	2016	27706255
MRP2	human	estradiol-17-glucuronide	Endogenous	G	substrate	Membrane vesicles (insect cells)					7.2-fold at 10 µM		Dong et al.	2018	29908072
Mrp2	rat	estradiol-17-glucuronide	Endogenous	G	substrate	Membrane vesicles (insect cells)					4.0-fold at 10 µM		Dong et al.	2018	29908072
MRP2	human	estradiol-17-glucuronide	Endogenous	G	substrate	Membrane vesicles (HEK)			99 µM	~16000 pmol/min/mg			Elsby et al.	2011	21612343
MRP2	human	estradiol-17-glucuronide	Endogenous	G	substrate	Membrane vesicles (Sf9)			105 µM	~2800 pmol/min/mg			Elsby et al.	2011	21612343
MRP2	human	estradiol-17-glucuronide	Endogenous	G	substrate	Membrane vesicles (Sf9)			S50 = 75µM and h = 2.1	3.8 nmol/min/mg			Gerk et al.	2007	17108237
MRP2	human	estradiol-17-glucuronide	Endogenous	G	substrate	Membrane vesicles (Sf9)			170 µM	1447 pmol/min/mg			Gilibili et al.	2017	28325716
MRP2	human	estradiol-17-glucuronide	Endogenous	G	substrate	Membrane vesicles (Sf9)					5.8-fold at 1 µM		Han et al.	2010	20360302
MRP2	human	estradiol-17-glucuronide	Endogenous	G	substrate	Membrane vesicles (Sf9)			S50 = 150 µM				Heredi-Szabo et al.	2009	19118132
Mrp2	rat	estradiol-17-glucuronide	Endogenous	G	substrate	Membrane vesicles (Sf9)			61.5 µM	74.4 pmol/min/mg			Heredi-Szabo et al.	2009	19118132
MRP2	human	estradiol-17-glucuronide	Endogenous	G	substrate	Membrane vesicles (LLC)					~28-fold at 0.3 µM (2min)		Hirouchi et al.	2009	19628752
MRP2	human	estradiol-17-glucuronide	Endogenous	G	substrate	Membrane vesicles (Sf9)			S50 = 124 µM	3520 pmol/min/mg			Järvinen et al.	2017	28850245
MRP2	human	estradiol-17-glucuronide	Endogenous	G	substrate	ATPase assay in membrane vesicles (Sf9)						ATPase activity increased 15.1 units at 300 µM	Megaraj et al.	2011	21691255
MRP2	human	estradiol-17-glucuronide	Endogenous	G	substrate	Membrane vesicles (Sf9)			84 µM	3154 pmol/min/mg			Megaraj et al.	2011	21691255
MRP2	human	estradiol-17-glucuronide	Endogenous	G	substrate	Membrane vesicles (HEK293)			163 µM	3131 pmol/min/mg	8.8-fold at 50 µM (10 min)		Pedersen et al.	2017	28263911
MRP2	human	estradiol-17-glucuronide	Endogenous	G	substrate	Membrane vesicles (HEK293)					21-fold at unknown concentration compared to control cells		Vildhede et al.	2016	26842596
MRP2	human	estradiol-17-glucuronide	Endogenous	G	substrate	Membrane vesicles (HEK293)			h = 1.6, Km not reported	not reported			Wittgen et al.	2011	21511945
MRP2	human	estradiol-17-glucuronide	Endogenous	G	substrate	Membrane vesicles (HEK293)						~2 pmol/mg/min at 50 µM	Wittgen et al.	2012	22415933
Mrp2	rat	estradiol-17-glucuronide	Endogenous	G	substrate	Membrane vesicles (Sf9)					7.1-fold at unknown concentration		Xu et al.	2012	22508486
MRP3	human	estradiol-17-glucuronide	Endogenous	G	substrate	Membrane vesicles (insect cells)					5.0-fold at 10 µM		Dong et al.	2018	29908072
MRP3	human	estradiol-17-glucuronide	Endogenous	G	substrate	Membrane vesicles (Sf9)					3.3-fold at 1 µM		Han et al.	2010	20360302
MRP3	human	estradiol-17-glucuronide	Endogenous	G	substrate	MDCK-OATP1B1/MRP2/MRP3						31% decreased basal-to-apical efflux in triple-transfectant compared to that in OATP1B1/MRP2 double-transfectant	Hirouchi et al.	2009	19628752
MRP3	human	estradiol-17-glucuronide	Endogenous	G	substrate	Membrane vesicles (HEK293)					~72-fold at 0.3 µM (2min)		Hirouchi et al.	2009	19628752
MRP3	human	estradiol-17-glucuronide	Endogenous	G	substrate	Membrane vesicles (Sf9)					6.5-fold at 1 µM		Ji et al.	2018	29196299
MRP3	human	estradiol-17-glucuronide	Endogenous	G	substrate	Membrane vesicles (Sf9)			36 µM	163 pmol/min/mg			Järvinen et al.	2017	28850245
MRP3	human	estradiol-17-glucuronide	Endogenous	G	substrate	Membrane vesicles (HEK293)					10-fold at 0.2 µM compared to control		Kunze et al.	2018	29663259
MRP3	human	estradiol-17-glucuronide	Endogenous	G	substrate	Membrane vesicles (HEK293)					26-fold at 0.1 µM		Lempers et al.	2016	27001813
MRP3	human	estradiol-17-glucuronide	Endogenous	G	substrate	Membrane vesicles (Sf9)					4-fold at unknown concentration compared to control cells		Vildhede et al.	2016	26842596
MRP3	human	estradiol-17-glucuronide	Endogenous	G	substrate	Membrane vesicles (HEK293)			56 µM	2200 pmol/min/mg			Wittgen et al.	2011	21511945
MRP3	human	estradiol-17-glucuronide	Endogenous	G	substrate	Membrane vesicles (HEK293)						~600 pmol/mg/min at 0.1 µM	Wittgen et al.	2012	22415933
MRP4	human	estradiol-17-glucuronide	Endogenous	G	substrate	Membrane vesicles (insect cells)					4.3-fold at 10 µM		Dong et al.	2018	29908072
Mrp4	rat	estradiol-17-glucuronide	Endogenous	G	substrate	Membrane vesicles (insect cells)					4.6-fold at 10 µM		Dong et al.	2018	29908072
MRP4	human	estradiol-17-glucuronide	Endogenous	G	substrate	Membrane vesicles (Sf9)					6.8-fold at 1 µM		Han et al.	2010	20360303
MRP4	human	estradiol-17-glucuronide	Endogenous	G	substrate	MDCK-OATP1B1/MRP2/MRP4						22% decreased basal-to-apical efflux in triple-transfectant compared to that in OATP1B1/MRP2 double-transfectant	Hirouchi et al.	2009	19628752
MRP4	human	estradiol-17-glucuronide	Endogenous	G	substrate	Membrane vesicles (HEK293)					~16-fold at 0.3 µM (2min)		Hirouchi et al.	2009	19628752
MRP4	human	estradiol-17-glucuronide	Endogenous	G	substrate	Membrane vesicles (Sf9)			67 µM	243 pmol/min/mg			Järvinen et al.	2017	28850245
MRP4	human	estradiol-17-glucuronide	Endogenous	G	substrate	Membrane vesicles (HEK293)					5-fold at 0.1 µM		Lempers et al.	2016	27001813
MRP4	human	estradiol-17-glucuronide	Endogenous	G	substrate	Membrane vesicles (HEK293)			15 µM	94 pmol/min/mg			Wittgen et al.	2011	21511945
MRP4	human	estradiol-17-glucuronide	Endogenous	G	substrate	Membrane vesicles (HEK293)						~6 pmol/mg/min at 0.1 µM	Wittgen et al.	2012	22415933
MRP4	human	estradiol-17-glucuronide	Endogenous	G	substrate	Membrane vesicles (HEK293)			17 µM	99% of WT-MRP4			Wittgen et al.	2012	22542979
MRP7	human	estradiol-17-glucuronide	Endogenous	G	substrate	ATPase assay in membrane vesicles (Hi5)						At 1 µM, the base ATPase activity stimulated by 30%	Malofeeva et al.	2012	23087055	No mock-transfected controls were used.
P-gp	human	estradiol-17-glucuronide	Endogenous	G	substrate	Membrane vesicles (HEK293)			508 µM	209.3 pmol/min/mg	2.4-fold at 50 µM (10 min)		Pedersen et al.	2017	28263911
P-gp	human	estradiol-17-glucuronide	Endogenous	G	substrate	Membrane vesicles (HEK293)					50-fold at unknown concentration compared to control cells		Vildhede et al.	2016	26842596
BCRP	human	estradiol-3-glucuronide	Endogenous	G	substrate	Membrane vesicles (Sf9)			81 µM	7910 pmol/min/mg			Järvinen et al.	2018	29175180
MRP2	human	estradiol-3-glucuronide	Endogenous	G	substrate	Membrane vesicles (Sf9)			122 µM	2.99 nmol/min/mg			Gerk et al.	2007	17108237
MRP2	human	estradiol-3-glucuronide	Endogenous	G	substrate	Membrane vesicles (Sf9)			180 µM	1700 pmol/min/mg			Järvinen et al.	2018	29175180
MRP2	human	estradiol-3-glucuronide	Endogenous	G	substrate	Membrane vesicles (Sf9)			103 µM	1458 pmol/min/mg			Megaraj et al.	2011	21691255
MRP3	human	estradiol-3-glucuronide	Endogenous	G	substrate	Membrane vesicles (Sf9)			2.8 µM	260 pmol/min/mg			Järvinen et al.	2018	29175180
MRP4	human	estradiol-3-glucuronide	Endogenous	G	substrate (-)	Membrane vesicles (Sf9)							Järvinen et al.	2018	29175180
P-gp	human	estradiol-3-glucuronide	Endogenous	G	substrate (-)	Membrane vesicles (Sf9)							Järvinen et al.	2018	29175180
BCRP	human	estriol-16-glucuronide	Endogenous	G	substrate	Membrane vesicles (Sf9)			29 µM	1080 pmol/min/mg			Järvinen et al.	2018	29175180
MRP2	human	estriol-16-glucuronide	Endogenous	G	substrate	Membrane vesicles (Sf9)			773 µM	6440 pmol/min/mg			Järvinen et al.	2018	29175180
MRP3	human	estriol-16-glucuronide	Endogenous	G	substrate	Membrane vesicles (Sf9)			4.8 µM	195 pmol/min/mg			Järvinen et al.	2018	29175180
MRP4	human	estriol-16-glucuronide	Endogenous	G	substrate	Membrane vesicles (Sf9)			65 µM	522 pmol/min/mg			Järvinen et al.	2018	29175180
P-gp	human	estriol-16-glucuronide	Endogenous	G	substrate (-)	Membrane vesicles (Sf9)							Järvinen et al.	2018	29175180
BCRP	human	estriol-3-glucuronide	Endogenous	G	substrate	Membrane vesicles (Sf9)			1020 µM	4410 pmol/min/mg			Järvinen et al.	2018	29175180
MRP2	human	estriol-3-glucuronide	Endogenous	G	substrate	Membrane vesicles (Sf9)			791 µM	1800 pmol/min/mg			Järvinen et al.	2018	29175180
MRP3	human	estriol-3-glucuronide	Endogenous	G	substrate	Membrane vesicles (Sf9)			18 µM	441 pmol/min/mg			Järvinen et al.	2018	29175180
MRP4	human	estriol-3-glucuronide	Endogenous	G	substrate (-)	Membrane vesicles (Sf9)							Järvinen et al.	2018	29175180
P-gp	human	estriol-3-glucuronide	Endogenous	G	substrate (-)	Membrane vesicles (Sf9)							Järvinen et al.	2018	29175180
BCRP	human	estrone-3-glucuronide	Endogenous	G	substrate	Membrane vesicles (Sf9)			74 µM	9310 pmol/min/mg			Järvinen et al.	2018	29175180
MRP2	human	estrone-3-glucuronide	Endogenous	G	substrate	Membrane vesicles (Sf9)			241 µM	884 pmol/min/mg			Järvinen et al.	2018	29175180
MRP3	human	estrone-3-glucuronide	Endogenous	G	substrate	Membrane vesicles (Sf9)			7.3 µM	182 pmol/min/mg			Järvinen et al.	2018	29175180
MRP4	human	estrone-3-glucuronide	Endogenous	G	substrate (-)	Membrane vesicles (Sf9)							Järvinen et al.	2018	29175180
P-gp	human	estrone-3-glucuronide	Endogenous	G	substrate (-)	Membrane vesicles (Sf9)							Järvinen et al.	2018	29175180
BCRP	human	estrone-3-sulfate	Endogenous	S	substrate	Membrane vesicles (HEK)			6.5 µM	~50 pmol/min/mg			Elsby et al.	2011	21612343
BCRP	human	estrone-3-sulfate	Endogenous	S	substrate	Membrane vesicles (Sf9)			7.4 µM	~600 pmol/min/mg			Elsby et al.	2011	21612343
BCRP	human	estrone-3-sulfate	Endogenous	S	substrate	MDCK-OATP2B1-BCRP						BL-AP transport: ~0.0125 nM/min at 20 nM	Grube et al.	2007	17020956	Vectorial transport from basolateral side to apical side was increased in OATP2B1 and BCRP double transfected MDCK cell line compared to control and single-transfected cells
BCRP	human	estrone-3-sulfate	Endogenous	S	substrate	Membrane vesicles (Sf9)			1.2 µM	817 pmol/min/mg			Järvinen et al.	2018	29175180
BCRP	human	estrone-3-sulfate	Endogenous	S	substrate	Membrane vesicles (HEK293)					3.0-fold at 1 µM compared to control		Kunze et al.	2018	29663259
BCRP	human	estrone-3-sulfate	Endogenous	S	substrate	Membrane vesicles (HEK293)					11-fold at 0.1 µM		Lempers et al.	2016	27001813
BCRP	human	estrone-3-sulfate	Endogenous	S	substrate	Membrane vesicles					14.1-fold at 1 µM		Li et al.	2017	28438781
BCRP	human	estrone-3-sulfate	Endogenous	S	substrate	Membrane vesicles (HEK293)					24-fold at unknown concentration		Mutsaers et al.	2011	21483698
BCRP	human	estrone-3-sulfate	Endogenous	S	substrate	Membrane vesicles (HEK293)			9.2 µM	645 pmol/min/mg			Pedersen et al.	2017	28263911
BCRP	human	estrone-3-sulfate	Endogenous	S	substrate	Membrane vesicles (HEK293)						~1 pmol/mg/min at 0.3 µM	Wittgen et al.	2012	22415933
BSEP	human	estrone-3-sulfate	Endogenous	S	inhibitor (-)	Membrane vesicles (Sf9)	taurocholate	NA					Pedersen et al.	2013	24014644
MATE1	human	estrone-3-sulfate	Endogenous	S	substrate	HEK293 cells			470 µM	0.43 nmol/mg/min			Tanihara et al.	2007	17509534	Uptake study
MATE1	cynomolgus monkey	estrone-3-sulfate	Endogenous	S	substrate (-)	HEK293 cells					~1.2-fold at unknown concentration compared to mock cells		Shen et al.	2016	26608080	Uptake study
MATE1	human	estrone-3-sulfate	Endogenous	S	substrate (-)	HEK293 cells					~1.0-fold at unknown concentration compared to mock cells		Shen et al.	2016	26608080	Uptake study
MATE2K	cynomolgus monkey	estrone-3-sulfate	Endogenous	S	substrate	HEK293 cells					2.9-fold at unknown concentration compared to mock cells		Shen et al.	2016	26608080	Uptake study
MATE2K	human	estrone-3-sulfate	Endogenous	S	substrate	HEK293 cells					1.7-fold at unknown concentration compared to mock cells		Shen et al.	2016	26608080	Uptake study
MATE2K	human	estrone-3-sulfate	Endogenous	S	substrate	HEK293 cells			530 µM	0.43 nmol/mg/min			Tanihara et al.	2007	17509534	Uptake study
MRP1	human	estrone-3-sulfate	Endogenous	S	substrate	Membrane vesicles (HEK293)					~7-fold at 300 nM		Coseil et al.	2019	31268744
MRP1	human	estrone-3-sulfate	Endogenous	S	substrate	Membrane vesicles (HEK293T)					19-fold at 0.3 µM (1 min) compared to vector control		Maeno et al.	2009	19398503
MRP2	human	estrone-3-sulfate	Endogenous	S	inhibitor	Membrane vesicles (Sf9)	5(6)-carboxy-2.'7'-dichlorofluorescein (CDCF)	IC50: 122 µM					Kidron et al.	2012	22406294
MRP2	human	estrone-3-sulfate	Endogenous	S	inhibitor	Membrane vesicles (Sf9)	leukotriene C4 (LTC4)	IC50: 98 µM					Kidron et al.	2012	22406294
MRP2	human	estrone-3-sulfate	Endogenous	S	stimulator	Membrane vesicles (Sf9)	coproporphyrin-I	34% at 100 µM					Gilibili et al.	2017	28325716
MRP2	human	estrone-3-sulfate	Endogenous	S	stimulator	Membrane vesicles (Sf9)	estradiol-17β-glucuronide	113% of stimulation at 80 µM					Kidron et al.	2012	22406294
MRP2	human	estrone-3-sulfate	Endogenous	S	substrate (-)	Membrane vesicles (Sf9)							Järvinen et al.	2018	29175180
MRP3	human	estrone-3-sulfate	Endogenous	S	substrate (-)	Membrane vesicles (Sf9)							Järvinen et al.	2018	29175180
MRP4	human	estrone-3-sulfate	Endogenous	S	substrate (-)	Membrane vesicles (Sf9)							Järvinen et al.	2018	29175180
P-gp	human	estrone-3-sulfate	Endogenous	S	substrate (-)	Membrane vesicles (Sf9)							Järvinen et al.	2018	29175180
Mate1	rat	estrone-sulfate	Endogenous	S	inhibitor	HEK293	cimetidine	32% at 200 µM					Ohta et al.	2006	16928787
Mate1	rat	estrone-sulfate	Endogenous	S	substrate (-)	HEK293					No transport at 0.01 µM		Ohta et al.	2006	16928787
MRP3	human	ethinylestradiol glucuronide	Drug	G	substrate	ATPase assay in purified ABCC3 activated with L-R-phosphatidylcholine			2 µM				Chloupkova et al.	2007	17569508	No mock-transfected controls were used.
MATE1	human	ethinylestradiol-3-sulfate	Drug	S	substrate (-)	HEK293					No transport at 1 µM		Han et al.	2010	20360303
BCRP	human	etiocholanolone glucuronide	Endogenous	G	substrate (-)	Membrane vesicles (Sf9)					<2-fold at 1 µM, similar to control vesicles		Järvinen et al.	2020	31704245
BCRP	human	etiocholanolone glucuronide	Endogenous	G	substrate (-)	Membrane vesicles							Li et al.	2019	30959153
MRP2	human	etiocholanolone glucuronide	Endogenous	G	substrate	Membrane vesicles (Sf9)			120 µM	692 pmol/min/mg			Järvinen et al.	2020	31704245
MRP2	human	etiocholanolone glucuronide	Endogenous	G	substrate	Membrane vesicles			33.6 µM	1407 pmol/min/mg	~70-fold at 10 µM compared to control vesicles		Li et al.	2019	30959153
MRP3	human	etiocholanolone glucuronide	Endogenous	G	substrate	Membrane vesicles (Sf9)			0.357 µM	203 pmol/min/mg			Järvinen et al.	2020	31704245
MRP3	human	etiocholanolone glucuronide	Endogenous	G	substrate	Membrane vesicles			0.3 µM	382.3 pmol/min/mg	~120-fold at 10 µM compared to control vesicles		Li et al.	2019	30959153
MRP4	human	etiocholanolone glucuronide	Endogenous	G	substrate (-)	Membrane vesicles (Sf9)					<2-fold at 1 µM, similar to control vesicles		Järvinen et al.	2020	31704245
MRP4	human	etiocholanolone glucuronide	Endogenous	G	substrate (-)	Membrane vesicles							Li et al.	2019	30959153
P-gp	human	etiocholanolone glucuronide	Endogenous	G	substrate	Membrane vesicles			53.4 µM	386.7 pmol/min/mg	~20-fold at 10 µM compared to control vesicles		Li et al.	2019	30959153
P-gp	human	etiocholanolone glucuronide	Endogenous	G	substrate (-)	Membrane vesicles (Sf9)					<2-fold at 1 µM, similar to control vesicles		Järvinen et al.	2020	31704245
BCRP	human	ezetimibe glucuronide	Drug	G	inhibitor	Membrane vesicles (Sf21)	methotrexate	IC50: 51.8 µM					de Waart et al.	2009	19443695
MRP2	human	ezetimibe glucuronide	Drug	G	inhibitor	Membrane vesicles (Sf21)	estradiol-17β-glucuronide	IC50: 34.3 µM					de Waart et al.	2009	19443695
MRP2	human	ezetimibe glucuronide	Drug	G	substrate	MDCK-OATP1B1-UGT1A1-MRP2					7.4-fold higher transcellular compared to that of MDCK-OATP1B1-UGT1A1 at 1 µM ezetimibe concentration		Fahrmayr et al.	2012	21923755
MRP3	human	ezetimibe glucuronide	Drug	G	inhibitor	Membrane vesicles (Sf21)	estradiol-17β-glucuronide	IC50: 6.7 µM					de Waart et al.	2009	19443695
BSEP	human	fasiglifam acyl glucuronide	Drug	G	inhibitor	Membrane vesicles (HEK293)	taurocholate	IC50: 33 µM					Otieno et al.	2018	28206647
MRP2	human	fasiglifam acyl glucuronide	Drug	G	inhibitor	Membrane vesicles (HEK293)	5(6)-carboxy-2.'7'-dichlorofluorescein (CDCF)	IC50: 1.0 µM					Otieno et al.	2018	28206647
MRP2	human	fasiglifam acyl glucuronide	Drug	G	substrate	Membrane vesicles					3.1-fold at 20 µM	~400 µl/mg at 20 µM	Kogame et al.	2019	29557709
Mrp2	dog	fasiglifam acyl glucuronide	Drug	G	substrate	Membrane vesicles (Sf9)					2.5-fold at 20 µM	~350 µl/mg at 20 µM	Kogame et al.	2019	29557709
Mrp2	rat	fasiglifam acyl glucuronide	Drug	G	substrate	Membrane vesicles (Sf9)					3.5-fold at 20 µM	~400 µl/mg at 20 µM	Kogame et al.	2019	29557709
MRP3	human	fasiglifam acyl glucuronide	Drug	G	inhibitor	Membrane vesicles (HEK293)	estradiol-17β-glucuronide	IC50: 0.21 µM					Otieno et al.	2018	28206647
Mrp3	rat	fasiglifam acyl glucuronide	Drug	G	inhibitor	Membrane vesicles (HEK293)	estradiol-17β-glucuronide	IC50: 0.82 µM					Otieno et al.	2018	28206647
MRP4	human	fasiglifam acyl glucuronide	Drug	G	inhibitor	Membrane vesicles (HEK293)	dehydroepiandrosterone sulfate (DHEAS)	IC50: 0.87 µM					Otieno et al.	2018	28206647
Mrp4	rat	fasiglifam acyl glucuronide	Drug	G	inhibitor	Membrane vesicles (HEK293)	estradiol-17β-glucuronide	IC50: 51 µM					Otieno et al.	2018	28206647
BCRP	human	ferulic acid-4-glucuronide	Natural	G	inhibitor	Membrane vesicles (Sf9)	estrone-3-sulfate	40% at 300 µM					Wong et al.	2011	21538853
BCRP	human	ferulic acid-4-glucuronide	Natural	G	substrate (-)	ATPase assay in membrane vesicles (Sf9)						No ATPase activation was observed at 300 µM	Wong et al.	2011	21538853	No mock-transfected controls were used.
MRP2	human	ferulic acid-4-glucuronide	Natural	G	inhibitor (-)	Membrane vesicles (Sf9)	estradiol-17β-glucuronide	No inhibition at 300 µM					Wong et al.	2011	21538853
MRP2	human	ferulic acid-4-glucuronide	Natural	G	substrate (-)	ATPase assay in membrane vesicles (Sf9)						No ATPase activation was observed at 300 µM	Wong et al.	2011	21538853	No mock-transfected controls were used.
BCRP	human	ferulic acid-4-sulfate	Natural	S	inhibitor	Membrane vesicles (Sf9)	estrone-3-sulfate	60% at 300 µM					Wong et al.	2011	21538853
BCRP	human	ferulic acid-4-sulfate	Natural	S	substrate (-)	ATPase assay in membrane vesicles (Sf9)						No ATPase activation was observed at 300 µM	Wong et al.	2011	21538853	No mock-transfected controls were used.
MRP2	human	ferulic acid-4-sulfate	Natural	S	inhibitor (-)	Membrane vesicles (Sf9)	estradiol-17β-glucuronide	No inhibition at 300 µM					Wong et al.	2011	21538853
MRP2	human	ferulic acid-4-sulfate	Natural	S	substrate (-)	ATPase assay in membrane vesicles (Sf9)						No ATPase activation was observed at 300 µM	Wong et al.	2011	21538853	No mock-transfected controls were used.
MATE1	human	fevipiprant-glucuronide	Drug	G	inhibitor (-)	HEK293	MPP+	No inhibition at 190 µM					Poller et al.	2019	31195091
MATE2K	human	fevipiprant-glucuronide	Drug	G	inhibitor (-)	HEK293	MPP+	No inhibition at 190 µM					Poller et al.	2019	31195091
BCRP	human	fimasartan glucuronide	Drug	G	substrate	LLC-PK1 cells						Efflux ratio (BA / AB) of 2.1 at 50 µM	Jeong et al.	2015	25034008
MRP1	human	fimasartan glucuronide	Drug	G	substrate (-)	MDCK cells						Efflux ratio (BA / AB) of ~1.0 at 50 µM	Jeong et al.	2015	25034008
MRP2	human	fimasartan glucuronide	Drug	G	substrate (-)	MDCK cells						Efflux ratio (BA / AB) of ~1.0 at 50 µM	Jeong et al.	2015	25034008
P-gp	human	fimasartan glucuronide	Drug	G	substrate	LLC-PK1 cells						Efflux ratio (BA / AB) of 2.2 at 50 µM	Jeong et al.	2015	25034008
MRP2	human	gaboxadol-O-glucuronide	Drug	G	substrate (-)	Membrane vesicles (Sf9)					~1.0-fold at 20 µM (2-15 min)		Chu et al.	2009	19082692
MRP4	human	gaboxadol-O-glucuronide	Drug	G	substrate	Membrane vesicles (Sf9)			590 µM	1675 pmol/min/mg			Chu et al.	2009	19082692
MRP2	human	gemﬁbrozil-glucuronide	Drug	G	substrate	Membrane vesicles (LLC)					~17-fold at 25 µM (2 min) **		Hirouchi et al.	2009	19628752	**Also high fold in control vesicles
MRP2	human	gemﬁbrozil-glucuronide	Drug	G	substrate	Membrane vesicles (Sf9)					3.5-fold at 2 µM compared to AMP (10 min)	1.9 pmol/mg/min at 2 µM (10 min)	Kimoto et al.	2015	26378985
MRP3	human	gemﬁbrozil-glucuronide	Drug	G	substrate	MDCK-OATP1B1/MRP2/MRP3						23% decreased basal-to-apical efflux in triple-transfectant compared to that in OATP1B1/MRP2 double-transfectant	Hirouchi et al.	2009	19628752
MRP3	human	gemﬁbrozil-glucuronide	Drug	G	substrate	Membrane vesicles (HEK293)					18-fold at 25 µM (2 min)		Hirouchi et al.	2009	19628752
MRP3	human	gemﬁbrozil-glucuronide	Drug	G	substrate	Membrane vesicles (Sf9)					11.2-fold at 2 µM compared to AMP (10 min)	8.4 pmol/mg/min at 2 µM (10 min)	Kimoto et al.	2015	26378985
MRP4	human	gemﬁbrozil-glucuronide	Drug	G	substrate	MDCK-OATP1B1/MRP2/MRP4						36% decreased basal-to-apical efflux in triple-transfectant compared to that in OATP1B1/MRP2 double-transfectant	Hirouchi et al.	2009	19628752
MRP4	human	gemﬁbrozil-glucuronide	Drug	G	substrate	Membrane vesicles (HEK293)					9.6-fold at 25 µM (2 min)		Hirouchi et al.	2009	19628752
MRP4	human	gemﬁbrozil-glucuronide	Drug	G	substrate	Membrane vesicles (Sf9)					7.1-fold at 2 µM compared to AMP (10 min)	15.9 pmol/mg/min at 2 µM (10 min)	Kimoto et al.	2015	26378985
MRP3	human	genistein glucuronide	Natural	G	substrate	Membrane vesicles (HEK293)			8.3 µM	~30 pmol/min/mg			van de Wetering et al.	2009	19577570
Mrp3	mouse	genistein glucuronide	Natural	G	substrate	Membrane vesicles (HEK293)			1.3 µM	~30 pmol/min/mg			van de Wetering et al.	2009	19577570
MRP8	human	genistein-glucuronide-sulfate	Natural	GS	inhibitor	Membrane vesicles (HEK293A)	dehydroepiandrosterone sulfate (DHEAS)	30% at 100 µM					Saito et al.	2020	32824087
MRP2	human	glycine conjugated 3β,7α-dihydroxy-5-cholenoic acid-3-sulfate	Endogenous	S	substrate (-)	Membrane vesicles (Sf9)							Murai et al.	2013	23470629
MRP3	human	glycine conjugated 3β,7α-dihydroxy-5-cholenoic acid-3-sulfate	Endogenous	S	substrate	Membrane vesicles (Sf9)			16 µM	669 pmol/min/mg			Murai et al.	2013	23470629
MRP3	human	glycine-3β-hydroxy-5-cholenoic 3-sulfate	Endogenous	S	substrate	Membrane vesicles (Sf9)			4 µM	191 pmol/min/mg			Yamaguchi et al.	2010	20215680
MRP2	human	glycine-conjugated 3β,7α,12α-trihydroxy-5-cholenoic acid-3-sulfate	Endogenous	S	substrate (-)	Membrane vesicles (Sf9)							Murai et al.	2013	23470629
MRP3	human	glycine-conjugated 3β,7α,12α-trihydroxy-5-cholenoic acid-3-sulfate	Endogenous	S	substrate	Membrane vesicles (Sf9)			21 µM	430 pmol/min/mg			Murai et al.	2013	23470629
MRP3	human	glycitein glucuronide	Natural	G	substrate	Membrane vesicles (HEK293)			Not reported	<100 pmol/min/mg			van de Wetering et al.	2009	19577570
Mrp3	mouse	glycitein glucuronide	Natural	G	substrate	Membrane vesicles (HEK293)			~14 µM	~300 pmol/min/mg			van de Wetering et al.	2009	19577570
BCRP	human	glycyrrhizin	Natural	G	substrate	Membrane vesicles (insect cells)			45.4 µM	9.7 pmol/min/mg	20-fold at 20 µM		Dong et al.	2018	29908072
Bcrp	rat	glycyrrhizin	Natural	G	substrate	Membrane vesicles (insect cells)			86.4 µM	46.6 pmol/min/mg	7.1 fold at 20 µM		Dong et al.	2018	29908072
BSEP	human	glycyrrhizin	Natural	G	substrate	Membrane vesicles (insect cells)			102 µM	34.1 pmol/min/mg	23 fold at 20 µM		Dong et al.	2018	29908072
Bsep	rat	glycyrrhizin	Natural	G	substrate	Membrane vesicles (insect cells)			47.6 µM	38.6 pmol/min/mg	4.9-fold at 20 µM		Dong et al.	2018	29908072
Mdr1a	rat	glycyrrhizin	Natural	G	substrate (-)	Membrane vesicles					1.9-fold at 20 µM		Dong et al.	2018	29908072
Mdr1b	rat	glycyrrhizin	Natural	G	substrate (-)	Membrane vesicles					1.3 fold at 20 µM		Dong et al.	2018	29908072
Mrp2	rat	glycyrrhizin	Natural	G	inhibitor	Membrane vesicles (Sf9)	estradiol-17β-glucuronide	76% at 20 µM					Xu et al.	2012	22508486
MRP2	human	glycyrrhizin	Natural	G	substrate	Membrane vesicles (insect cells)			12.3 µM	96.3 pmol/min/mg	29-fold at 20 µM		Dong et al.	2018	29908072
Mrp2	rat	glycyrrhizin	Natural	G	substrate	Membrane vesicles (insect cells)			17.2 µM	25.6 pmol/min/mg	6.1-fold at 20 µM		Dong et al.	2018	29908072
MRP3	human	glycyrrhizin	Natural	G	substrate	Membrane vesicles (insect cells)			17.9 µM	121 pmol/min/mg	5.0-fold at 20 µM		Dong et al.	2018	29908072
MRP4	human	glycyrrhizin	Natural	G	substrate	Membrane vesicles (insect cells)			21.9 µM	80.2 pmol/min/mg	6.1-fold at 20 µM		Dong et al.	2018	29908072
Mrp4	rat	glycyrrhizin	Natural	G	substrate	Membrane vesicles (insect cells)			7.0 µM	63.2 pmol/min/mg	6.1-fold at 20 µM		Dong et al.	2018	29908072
P-gp	human	glycyrrhizin	Natural	G	substrate	Membrane vesicles (insect cells)			23.9 µM	26.0 pmol/min/mg	7.4 fold at 20 µM		Dong et al.	2018	29908072
MRP4	human	hesperetin-3'-sulfate	Natural	S	substrate	Membrane vesicles			2.74 µM	18.4 pmol/min/mg			Sun et al.	2015	26239185
MRP4	human	hesperetin-7-sulfate	Natural	S	substrate	Membrane vesicles			3.24 µM	15.5 pmol/min/mg			Sun et al.	2015	26239185
BCRP	human	hesperitin-3'-glucuronide	Natural	G	inhibitor	Membrane vesicles (Sf9)	estrone-3-sulfate	IC50: 42 µM					Brand et al.	2011	22083890
BCRP	human	hesperitin-3'-glucuronide	Natural	G	inhibitor	ATPase assay in membrane vesicles (Sf9)	sulfasalazine	20% at 300 µM					Brand et al.	2011	22083890	Inhibition compared to positive inhibitor 100 µM Hoeschst 33342
BCRP	human	hesperitin-3'-glucuronide	Natural	G	substrate (-)	ATPase assay in membrane vesicles (Sf9)							Brand et al.	2011	22083890	No mock-transfected controls were used. Max activation of ATPase was compared to ATPase activation of 10 µM sulfasalazine
MRP2	human	hesperitin-3'-glucuronide	Natural	G	inhibitor	Membrane vesicles (Sf9)	estradiol-17β-glucuronide	IC50: 13 µM					Brand et al.	2011	22083890
MRP2	human	hesperitin-3'-glucuronide	Natural	G	inhibitor (-)	ATPase assay in membrane vesicles (Sf9)	sulfasalazine	No inhibition at 300 µM					Brand et al.	2011	22083890	Inhibition compared to positive inhibitor 100 µM benzbromarone
MRP2	human	hesperitin-3'-glucuronide	Natural	G	substrate	ATPase assay in membrane vesicles (Sf9)			EC50: 85 µM	Efficacy / max activation of ATPase: 78%			Brand et al.	2011	22083890	No mock-transfected controls were used. Max activation of ATPase was compared to ATPase activation of 100 µM sulfasalazine
MRP3	human	hesperitin-3'-glucuronide	Natural	G	inhibitor	Membrane vesicles (Sf9)	estradiol-17β-glucuronide	IC50: 3.4 µM					Brand et al.	2011	22083890
MRP3	human	hesperitin-3'-glucuronide	Natural	G	inhibitor (-)	ATPase assay in membrane vesicles (Sf9)	benzbromarone	No inhibition at 300 µM					Brand et al.	2011	22083890	Inhibition compared to positive inhibitor 40 µM cyclosporine A
MRP3	human	hesperitin-3'-glucuronide	Natural	G	substrate	ATPase assay in membrane vesicles (Sf9)			EC50: 20 µM	Efficacy / max activation of ATPase: 350%			Brand et al.	2011	22083890	No mock-transfected controls were used. Max activation of ATPase was compared to ATPase activation of 50 µM benzbromarone
BCRP	human	hesperitin-7-glucuronide	Natural	G	inhibitor	Membrane vesicles (Sf9)	estrone-3-sulfate	IC50: 30 µM					Brand et al.	2011	22083890
BCRP	human	hesperitin-7-glucuronide	Natural	G	inhibitor (-)	ATPase assay in membrane vesicles (Sf9)	sulfasalazine	No inhibition at 300 µM					Brand et al.	2011	22083890	Inhibition compared to positive inhibitor 100 µM Hoeschst 33342
BCRP	human	hesperitin-7-glucuronide	Natural	G	substrate	ATPase assay in membrane vesicles (Sf9)			EC50: 0.45 µM	Efficacy / max activation of ATPase: 76%			Brand et al.	2011	22083890	No mock-transfected controls were used. Max activation of ATPase was compared to ATPase activation of 10 µM sulfasalazine
MRP2	human	hesperitin-7-glucuronide	Natural	G	inhibitor	Membrane vesicles (Sf9)	estradiol-17β-glucuronide	IC50: 48 µM					Brand et al.	2011	22083890
MRP2	human	hesperitin-7-glucuronide	Natural	G	inhibitor (-)	ATPase assay in membrane vesicles (Sf9)	sulfasalazine	No inhibition at 300 µM					Brand et al.	2011	22083890	Inhibition compared to positive inhibitor 100 µM benzbromarone
MRP2	human	hesperitin-7-glucuronide	Natural	G	substrate	ATPase assay in membrane vesicles (Sf9)			EC50: 129 µM	Efficacy / max activation of ATPase: 65%			Brand et al.	2011	22083890	No mock-transfected controls were used. Max activation of ATPase was compared to ATPase activation of 100 µM sulfasalazine
MRP3	human	hesperitin-7-glucuronide	Natural	G	inhibitor	Membrane vesicles (Sf9)	estradiol-17β-glucuronide	IC50: 1.5 µM					Brand et al.	2011	22083890
MRP3	human	hesperitin-7-glucuronide	Natural	G	inhibitor (-)	ATPase assay in membrane vesicles (Sf9)	benzbromarone	No inhibition at 300 µM					Brand et al.	2011	22083890	Inhibition compared to positive inhibitor 40 µM cyclosporine A
MRP3	human	hesperitin-7-glucuronide	Natural	G	substrate	ATPase assay in membrane vesicles (Sf9)			EC50: 26 µM	Efficacy / max activation of ATPase: 250%			Brand et al.	2011	22083890	No mock-transfected controls were used. Max activation of ATPase was compared to ATPase activation of 50 µM benzbromarone
BCRP	human	indoxyl sulfate	Endogenous / Uremic toxin	S	inhibitor	Membrane vesicles (Sf9)		38 % at 3 mM					Morimoto et al.	2018	29975986
BCRP	human	indoxyl sulfate	Endogenous / Uremic toxin	S	inhibitor	Membrane vesicles (HEK293)	estrone-3-sulfate	IC50: 770 µM Ki: 500 µM					Mutsaers et al.	2011	21483698
BCRP	human	indoxyl sulfate	Endogenous / Uremic toxin	S	substrate	Membrane vesicles (HEK293)			25.3 mM	5.27 nmol/min/mg			Takada et al.	2018	30042379
BCRP	human	indoxyl sulfate	Endogenous / Uremic toxin	S	substrate (-)	Membrane vesicles (Sf9)					0.7-fold at 10 µM (10 min)		Morimoto et al.	2018	29975986
BSEP	human	indoxyl sulfate	Endogenous / Uremic toxin	S	inhibitor (-)	Membrane vesicles (HEK293)	taurocholate	no inhibition at 500 µM					Weigand et al.	2019	30639138
MRP2	human	indoxyl sulfate	Endogenous / Uremic toxin	S	inhibitor	Membrane vesicles (Sf9)		40 % at 3 mM					Morimoto et al.	2018	29975986
MRP2	human	indoxyl sulfate	Endogenous / Uremic toxin	S	inhibitor (-)	MDCK cells	glutathione S-methylﬂuorescein (GSMF)	No inhibition at 40 µM					Lin et al.	2018	29703382
MRP2	human	indoxyl sulfate	Endogenous / Uremic toxin	S	substrate (-)	Membrane vesicles (Sf9)					1.0-fold at 10 µM (10 min)		Morimoto et al.	2018	29975986
MRP3	human	indoxyl sulfate	Endogenous / Uremic toxin	S	inhibitor (-)	Membrane vesicles (HEK293)	taurocholate	no inhibition at 500 µM					Weigand et al.	2019	30639138
MRP4	human	indoxyl sulfate	Endogenous / Uremic toxin	S	inhibitor	Membrane vesicles (HEK293)	methotrexate	IC50: 1750 µM Ki: 1000 µM					Mutsaers et al.	2011	21483698
P-gp	human	indoxyl sulfate	Endogenous / Uremic toxin	S	inhibitor (-)	Membrane vesicles (Sf9)	N-methyl-quinidine	No inhibition at 3 mM					Morimoto et al.	2018	29975986
P-gp	human	indoxyl sulfate	Endogenous / Uremic toxin	S	substrate (-)	Membrane vesicles (Sf9)							Morimoto et al.	2018	29975986
BCRP	human	isoferulic acid-3-glucuronide	Natural	G	inhibitor	Membrane vesicles (Sf9)	estrone-3-sulfate	63% at 300 µM					Wong et al.	2011	21538853
BCRP	human	isoferulic acid-3-glucuronide	Natural	G	substrate (-)	ATPase assay in membrane vesicles (Sf9)						No ATPase activation was observed at 300 µM	Wong et al.	2011	21538853	No mock-transfected controls were used.
MRP2	human	isoferulic acid-3-glucuronide	Natural	G	inhibitor	Membrane vesicles (Sf9)	estradiol-17β-glucuronide	36% at 300 µM					Wong et al.	2011	21538853
MRP2	human	isoferulic acid-3-glucuronide	Natural	G	substrate (-)	ATPase assay in membrane vesicles (Sf9)						No ATPase activation was observed at 300 µM	Wong et al.	2011	21538853	No mock-transfected controls were used.
BCRP	human	isoferulic acid-3-sulfate	Natural	S	inhibitor	Membrane vesicles (Sf9)	estrone-3-sulfate	37% at 300 µM					Wong et al.	2011	21538853
BCRP	human	isoferulic acid-3-sulfate	Natural	S	substrate (-)	ATPase assay in membrane vesicles (Sf9)						No ATPase activation was observed at 300 µM	Wong et al.	2011	21538853	No mock-transfected controls were used.
MRP2	human	isoferulic acid-3-sulfate	Natural	S	inhibitor (-)	Membrane vesicles (Sf9)	estradiol-17β-glucuronide	No inhibition at 300 µM					Wong et al.	2011	21538853
MRP2	human	isoferulic acid-3-sulfate	Natural	S	substrate (-)	ATPase assay in membrane vesicles (Sf9)						No ATPase activation was observed at 300 µM	Wong et al.	2011	21538853	No mock-transfected controls were used.
BCRP	human	isorhamnetin-3-glucuronide	Natural	G	inhibitor	Membrane vesicles (Sf9)	lucifer yellow	IC50: >30 µM					Mohos et al.	2020	32751996
BCRP	human	isorhamnetin-3-glucuronide	Natural	G	substrate	ATPase assay in membrane vesicles (Sf9)						ATPase activity increased 50 nmol Pi/min/mg at 50 µM	Mohos et al.	2020	32751996	No mock-transfected controls were used.
MRP2	human	isorhamnetin-3-glucuronide	Natural	G	inhibitor	Membrane vesicles (Sf9)	5(6)-carboxy-2.'7'-dichlorofluorescein (CDCF)	IC50: 14.9 µM					Mohos et al.	2020	32751996
BCRP	human	micafungin (sulfate)	Drug	S	inhibitor	Membrane vesicles (HEK293)	taurocholate	IC50: 21 µM					Lempers et al.	2016	27001813
BSEP	human	micafungin (sulfate)	Drug	S	inhibitor	Membrane vesicles (HEK293)	estrone-3-sulfate	IC50: 85 µM					Lempers et al.	2016	27001813
MRP1	human	micafungin (sulfate)	Drug	S	inhibitor	Membrane vesicles (HEK293)	estradiol-17β-glucuronide	IC50: 21 µM					Lempers et al.	2016	27001813
MRP2	human	micafungin (sulfate)	Drug	S	inhibitor	Membrane vesicles (HEK293)	methotrexate	IC50: 148 µM					Lempers et al.	2016	27001813
MRP3	human	micafungin (sulfate)	Drug	S	inhibitor	Membrane vesicles (HEK293)	estradiol-17β-glucuronide	IC50: 42 µM					Lempers et al.	2016	27001813
MRP4	human	micafungin (sulfate)	Drug	S	inhibitor	Membrane vesicles (HEK293)	mycophenolic acid phenyl glucuronide	43% at 7.9 µM					Berthier et al.	2020	32820679
MRP4	human	micafungin (sulfate)	Drug	S	inhibitor	Membrane vesicles (HEK293)	estradiol-17β-glucuronide	IC50: 4 µM					Lempers et al.	2016	27001813
MRP5	human	micafungin (sulfate)	Drug	S	inhibitor	Membrane vesicles (HEK293)	methotrexate	IC50: 22 µM					Lempers et al.	2016	27001813
P-gp	human	micafungin (sulfate)	Drug	S	inhibitor	Membrane vesicles (HEK293)	N-methyl-quinidine	IC50: 45 µM					Lempers et al.	2016	27001813
BSEP	human	MK-8666 acyl-glucuronide	Drug	G	inhibitor	Membrane vesicles (Sf9)	taurocholate	28% at 25 µM					Hafey et al.	2020	32943412
MRP3	human	morphine glucuronide	Drug	G	substrate	ATPase assay in purified ABCC3 activated with L-R-phosphatidylcholine			11 µM				Chloupkova et al.	2007	17569508	No mock-transfected controls were used.
MRP1	human	morphine-3-glucuronide	Drug	G	substrate	HEK293-UGT2B7-MRP1					~3.2-fold higher efflux into culture medium (6 h) compared to control cells		van de Wetering et al.	2007	17485564
MRP2	human	morphine-3-glucuronide	Drug	G	substrate	HEK293-UGT2B7-MRP2					~1.8-fold higher efflux into culture medium (6 h) compared to control cells		van de Wetering et al.	2007	17485564
MRP2	human	morphine-3-glucuronide	Drug	G	substrate	Membrane vesicles (Sf9)			50 µM	1400 pmol/min/mg			van de Wetering et al.	2007	17485564
MRP3	human	morphine-3-glucuronide	Drug	G	substrate	Membrane vesicles (Sf9)					~8-fold at 1 µM		van de Wetering et al.	2007	17485564
MRP1	human	morphine-6-glucuronide	Drug	G	substrate	HEK293-UGT2B7-MRP1					~4.9-fold higher efflux into culture medium (6 h) compared to control cells		van de Wetering et al.	2007	17485564
MRP2	human	morphine-6-glucuronide	Drug	G	substrate (-)	HEK293-UGT2B7-MRP2					~1.0-fold higher efflux into culture medium (6 h) compared to control cells		van de Wetering et al.	2007	17485564
MRP2	human	mycophenolic acid acyl glucuronide	Drug	G	substrate (-)	MDCK cells						Efflux ratio (BA / AB) of 9-fold compared at 1.9 and 19 µM, but a similar efflux ratio was observed in control cells indicating that another transporter is responsible for AcMPAG efflux in MDCKII	Patel et al.	2013	22934787
MRP2	human	mycophenolic acid phenyl glucuronide	Drug	G	inhibitor	Membrane vesicles (Sf9)	p-aminohippuric acid	IC50: 1037 µM					Takekuma et al.	2007	17498396
Mrp2	rat	mycophenolic acid phenyl glucuronide	Drug	G	inhibitor	Membrane vesicles (Sf9)	p-aminohippuric acid	IC50: 286 µM					Takekuma et al.	2007	17498396
MRP2	human	mycophenolic acid phenyl glucuronide	Drug	G	substrate	HEK293 cells					3.6-fold higher efflux at 1000 µM		El-Sheikh et al.	2014	24486136
MRP2	human	mycophenolic acid phenyl glucuronide	Drug	G	substrate	Membrane vesicles (Sf9)			308 µM				Matsunaga et al.	2014	24320552
MRP2	human	mycophenolic acid phenyl glucuronide	Drug	G	substrate	MDCK cells						Efflux ratio (BA / AB) of ~6-fold compared at 9.3 and 93 µM. Efflux ratio was 2-3-fold compared to efflux ratio in control cells indicating that MPAG is a substrate of MRP2	Patel et al.	2013	22934787
MRP2	human	mycophenolic acid phenyl glucuronide	Drug	G	substrate	Membrane vesicles (Sf9)			224.2 µM	0.54 nmol/min/mg			Patel et al.	2013	22934787
MRP3	human	mycophenolic acid phenyl glucuronide	Drug	G	substrate	Membrane vesicles (Sf9)			274 µM				Matsunaga et al.	2014	24320552
MRP4	human	mycophenolic acid phenyl glucuronide	Drug	G	substrate	Membrane vesicles (HEK293)					6.3-fold at 25 µM		Berthier et al.	2020	32820679
MRP4	human	mycophenolic acid phenyl glucuronide	Drug	G	substrate	Membrane vesicles (Sf9)					3-fold at 10 µM		Matsunaga et al.	2014	24320552
MRP4	human	mycophenolic acid phenyl glucuronide	Drug	G	substrate (-)	HEK293 cells					1.0-fold higher efflux at 1000 µM		El-Sheikh et al.	2014	24486136
MRP8	human	mycophenolic acid phenyl glucuronide	Drug	G	substrate (-)	Membrane vesicles (Sf9)							Matsunaga et al.	2014	24320552
BCRP	human	nicotine‐N‐glucuronide	Drug	G	inhibitor (-)	Membrane vesicles (Sf9)	1‐hydroxypyrene β‐glucuronide	no inhibition at 100 µM					Järvinen et al.	2019	31237077
BCRP	human	nicotine‐N‐glucuronide	Drug	G	substrate (-)	Membrane vesicles (Sf9)					~1.0-fold at 5 and 50 µM		Järvinen et al.	2019	31237077
MRP1	human	nicotine‐N‐glucuronide	Drug	G	substrate (-)	Membrane vesicles (HEK293)					~1.0-fold at 5 and 50 µM		Järvinen et al.	2019	31237077
MRP2	human	nicotine‐N‐glucuronide	Drug	G	substrate (-)	Membrane vesicles (Sf9)					~1.0-fold at 5 and 50 µM		Järvinen et al.	2019	31237077
MRP3	human	nicotine‐N‐glucuronide	Drug	G	substrate (-)	Membrane vesicles (Sf9)					~1.0-fold at 5 and 50 µM		Järvinen et al.	2019	31237077
MRP4	human	nicotine‐N‐glucuronide	Drug	G	inhibitor (-)	Membrane vesicles (Sf9)	4‐methylumbelliferone β‐glucuronide	No inhibition at 100 µM					Järvinen et al.	2019	31237077
MRP4	human	nicotine‐N‐glucuronide	Drug	G	substrate (-)	Membrane vesicles (Sf9)					~1.0-fold at 5 and 50 µM		Järvinen et al.	2019	31237077
MRP5	human	nicotine‐N‐glucuronide	Drug	G	substrate (-)	Membrane vesicles (HEK293)					1.4-fold at 5 µM		Järvinen et al.	2019	31237077
MRP6	human	nicotine‐N‐glucuronide	Drug	G	substrate (-)	Membrane vesicles (Sf9)					~1.0-fold at 5 and 50 µM		Järvinen et al.	2019	31237077
P-gp	human	nicotine‐N‐glucuronide	Drug	G	inhibitor (-)	Membrane vesicles (Sf9)	N-methyl-quinidine	No inhibition at 100 µM					Järvinen et al.	2019	31237077
P-gp	human	nicotine‐N‐glucuronide	Drug	G	substrate (-)	Membrane vesicles (Sf9)					~1.0-fold at 5 and 50 µM		Järvinen et al.	2019	31237077
MRP2	human	oroxylin A-7-glucuronide	Natural	G	substrate	MDCK cells						Papp and cumulative amount at apical side were increased 86% and 50%, respectively, compared to MDCK/WT	Li et al.	2012	22167378
MRP3	human	oroxylin A-7-glucuronide	Natural	G	substrate (-)	MDCK cells							Li et al.	2012	22167378
P-gp	human	oroxylin A-7-glucuronide	Natural	G	substrate (-)	MDCK cells							Li et al.	2012	22167378
BCRP	human	paroxetine M1-glucuronide	Drug	G	substrate (-)	Membrane vesicles (Sf9)					<1.3-fold at 0.5 µM (2min)		Matsunaga et al.	2013	23303441
Bcrp	rat	paroxetine M1-glucuronide	Drug	G	substrate (-)	Membrane vesicles (Sf9)					<1.3-fold at 0.5 µM (2min)		Matsunaga et al.	2013	23303441
BSEP	human	paroxetine M1-glucuronide	Drug	G	substrate (-)	Membrane vesicles (Sf9)					<1.3-fold at 0.5 µM (2min)		Matsunaga et al.	2013	23303441
Bsep	rat	paroxetine M1-glucuronide	Drug	G	substrate (-)	Membrane vesicles (Sf9)					<1.3-fold at 0.5 µM (2min)		Matsunaga et al.	2013	23303441
Mrp2	rat	paroxetine M1-glucuronide	Drug	G	substrate	Membrane vesicles (Sf9)					2.1-fold at 0.5 µM (2min)		Matsunaga et al.	2013	23303441
MRP2	human	paroxetine M1-glucuronide	Drug	G	substrate (-)	Membrane vesicles (Sf9)					1.7-fold at 0.5 µM (2min)		Matsunaga et al.	2013	23303441
BCRP	human	paroxetine M1-sulfate	Drug	S	substrate (-)	Membrane vesicles (Sf9)					<1.3-fold at 0.5 µM (2min)		Matsunaga et al.	2013	23303441
Bcrp	rat	paroxetine M1-sulfate	Drug	S	substrate (-)	Membrane vesicles (Sf9)					<1.3-fold at 0.5 µM (2min)		Matsunaga et al.	2013	23303441
BSEP	human	paroxetine M1-sulfate	Drug	S	substrate (-)	Membrane vesicles (Sf9)					<1.3-fold at 0.5 µM (2min)		Matsunaga et al.	2013	23303441
Bsep	rat	paroxetine M1-sulfate	Drug	S	substrate (-)	Membrane vesicles (Sf9)					<1.3-fold at 0.5 µM (2min)		Matsunaga et al.	2013	23303441
MRP2	human	paroxetine M1-sulfate	Drug	S	substrate (-)	Membrane vesicles (Sf9)					<1.3-fold at 0.5 µM (2min)		Matsunaga et al.	2013	23303441
Mrp2	rat	paroxetine M1-sulfate	Drug	S	substrate (-)	Membrane vesicles (Sf9)					<1.3-fold at 0.5 µM (2min)		Matsunaga et al.	2013	23303441
BCRP	human	p-cresyl glucuronide	Endogenous / Uremic toxin	G	inhibitor (-)	Membrane vesicles (HEK293)	estrone-3-sulfate	no inhibition at 1 mM					Mutsaers et al.	2015	26216510
BCRP	human	p-cresyl glucuronide	Endogenous / Uremic toxin	G	substrate	Membrane vesicles (HEK293)					3-fold at unknown concentration compared to control		Mutsaers et al.	2015	26216510
BSEP	human	p-cresyl glucuronide	Endogenous / Uremic toxin	G	inhibitor (-)	Membrane vesicles (HEK293)	taurocholate	no inhibition at 500 µM					Weigand et al.	2019	30639138
MRP3	human	p-cresyl glucuronide	Endogenous / Uremic toxin	G	stimulator	Membrane vesicles (HEK293)	taurocholate	relative TCA uptake about 650 % compared to control					Weigand et al.	2019	30639138
MRP4	human	p-cresyl glucuronide	Endogenous / Uremic toxin	G	inhibitor	Membrane vesicles (HEK293)	methotrexate	73% at 1 mM					Mutsaers et al.	2015	26216510
MRP4	human	p-cresyl glucuronide	Endogenous / Uremic toxin	G	substrate (-)	Membrane vesicles (HEK293)					~2-fold at unknown concentration compared to control vesicles. However, the difference was not statistically significant		Mutsaers et al.	2015	26216510
BCRP	human	p-cresyl sulfate	Endogenous / Uremic toxin	S	inhibitor	Membrane vesicles (HEK293)	estrone-3-sulfate	24% at 1 mM					Mutsaers et al.	2015	26216510
BCRP	human	p-cresyl sulfate	Endogenous / Uremic toxin	S	substrate	Membrane vesicles (HEK293)					3-fold at unknown concentration compared to control		Mutsaers et al.	2015	26216510
BSEP	human	p-cresyl sulfate	Endogenous / Uremic toxin	S	inhibitor (-)	Membrane vesicles (HEK293)	taurocholate	no inhibition at 500 µM					Weigand et al.	2019	30639138
MRP3	human	p-cresyl sulfate	Endogenous / Uremic toxin	S	inhibitor (-)	Membrane vesicles (HEK293)	taurocholate	no inhibition at 500 µM					Weigand et al.	2019	30639138
MRP4	human	p-cresyl sulfate	Endogenous / Uremic toxin	S	inhibitor	Membrane vesicles (HEK293)	methotrexate	40% at 1 mM					Mutsaers et al.	2015	26216510
MRP4	human	p-cresyl sulfate	Endogenous / Uremic toxin	S	substrate (-)	Membrane vesicles (HEK293)					1-fold at unknown concentration compared to control		Mutsaers et al.	2015	26216510
MRP2	human	pyrene-1-sulfate	Pollutant	S	substrate (-)	MDCK cells							Hessel et al.	2013	24140465
BCRP	human	quercetin-3-glucuronide	Natural	G	inhibitor	Membrane vesicles (Sf9)	lucifer yellow	IC50: 13.5 µM					Mohos et al.	2020	32751996
BCRP	human	quercetin-3-glucuronide	Natural	G	substrate	ATPase assay in membrane vesicles (Sf9)						ATPase activity increased 60 nmol Pi/min/mg at 50 µM	Mohos et al.	2020	32751996	No mock-transfected controls were used.
MRP2	human	quercetin-3-glucuronide	Natural	G	inhibitor	Membrane vesicles (Sf9)	5(6)-carboxy-2.'7'-dichlorofluorescein (CDCF)	IC50: 24.2 µM					Mohos et al.	2020	32751996
BCRP	human	quercetin-3'-sulfate	Natural	S	inhibitor	Membrane vesicles (Sf9)	lucifer yellow	IC50: 3.2 µM					Mohos et al.	2020	32751996
BCRP	human	quercetin-3'-sulfate	Natural	S	substrate	ATPase assay in membrane vesicles (Sf9)						ATPase activity increased 80 nmol Pi/min/mg at 50 µM	Mohos et al.	2020	32751996	No mock-transfected controls were used.
MRP2	human	quercetin-3'-sulfate	Natural	S	inhibitor	Membrane vesicles (Sf9)	5(6)-carboxy-2.'7'-dichlorofluorescein (CDCF)	IC50: 19.6 µM					Mohos et al.	2020	32751996
MRP2	human	quercetin-7-glucuronide	Natural	G	inhibitor	Membrane vesicles (Sf9)		~96% at ~17 µM					van Zanden	2007	17509533	20 µM quercetin metabolite mixture formed by the H4IIE cells, containing 84% quercetin-7-O-glucuronosyl showed almost complete inhibition of MRP2-mediated uptake of calcein.
BCRP	human	raloxifene-4-glucuronide	Drug	G	inhibitor	ATPase assay in membrane vesicles	sulfasalazine	IC50: 0.25 µM					Trdan Lusin et al.	2012	22683417
BCRP	human	raloxifene-4-glucuronide	Drug	G	substrate (-)	ATPase assay in membrane vesicles					3.0-fold increase in released Pi compared to baseline		Trdan Lusin et al.	2012	22683417	No mock-transfected controls were used. Not considered as a substrate according to table IIIB, although fold was > 2
BSEP	human	raloxifene-4-glucuronide	Drug	G	inhibitor (-)	Membrane vesicles (Sf9)	taurocholate	no inhibition (data not shown)					Trdan Lusin et al.	2012	22683417
MRP1	human	raloxifene-4-glucuronide	Drug	G	inhibitor	ATPase assay in membrane vesicles	N-ethylmaleimide glutathione	IC50: 4 µM					Trdan Lusin et al.	2012	22683417
MRP1	human	raloxifene-4-glucuronide	Drug	G	substrate (-)	ATPase assay in membrane vesicles					1.3-fold increase in released Pi compared to baseline		Trdan Lusin et al.	2012	22683417	No mock-transfected controls were used. Not considered as a substrate according to table IIIB, fold < 2
MRP2	human	raloxifene-4-glucuronide	Drug	G	inhibitor	Membrane vesicles (Sf21)	estradiol-17β-glucuronide	48% at 10 µM					Trdan Lusin et al.	2012	22683417
MRP2	human	raloxifene-4-glucuronide	Drug	G	inhibitor	ATPase assay in membrane vesicles	sulfasalazine	IC50: 1.5 µM					Trdan Lusin et al.	2012	22683417
MRP2	human	raloxifene-4-glucuronide	Drug	G	substrate	Membrane vesicles					11.4-fold at unknown concentration	42 pmol/mg/min at unknown concentration	Kosaka et al.	2015	25539456
MRP2	human	raloxifene-4-glucuronide	Drug	G	substrate (-)	ATPase assay in membrane vesicles					2.7-fold increase in released Pi compared to baseline		Trdan Lusin et al.	2012	22683417	No mock-transfected controls were used. Not considered as a substrate according to table IIIB, although fold was > 2
MRP3	human	raloxifene-4-glucuronide	Drug	G	inhibitor	ATPase assay in membrane vesicles	benzbromarone	IC50: 8 µM					Trdan Lusin et al.	2012	22683417
MRP3	human	raloxifene-4-glucuronide	Drug	G	substrate	Membrane vesicles					8.4-fold at unknown concentration	65 pmol/mg/min at unknown concentration	Kosaka et al.	2015	25539456
MRP3	human	raloxifene-4-glucuronide	Drug	G	substrate	ATPase assay in membrane vesicles					2.0-fold increase in released Pi compared to baseline		Trdan Lusin et al.	2012	22683417	No mock-transfected controls were used. Considered to be substrate according to table IIIB, but data is ambiguous. Fold was > 2
P-gp	human	raloxifene-4-glucuronide	Drug	G	inhibitor	ATPase assay in membrane vesicles	verapamil	IC50: 6 µM					Trdan Lusin et al.	2012	22683417
P-gp	human	raloxifene-4-glucuronide	Drug	G	substrate (-)	ATPase assay in membrane vesicles					2.9-fold increase in released Pi compared to baseline		Trdan Lusin et al.	2012	22683417	No mock-transfected controls were used. Not considered as a substrate according to table IIIB, although fold was > 2
BCRP	human	raloxifene-6,4’-diglucuronide	Drug	G	inhibitor	ATPase assay in membrane vesicles	sulfasalazine	IC50: 3 µM					Trdan Lusin et al.	2012	22683417
BCRP	human	raloxifene-6,4’-diglucuronide	Drug	G	substrate (-)	ATPase assay in membrane vesicles					3.7-fold increase in released Pi compared to baseline		Trdan Lusin et al.	2012	22683417	No mock-transfected controls were used. Not considered as a substrate according to table IIIB, although fold was > 2
BSEP	human	raloxifene-6,4’-diglucuronide	Drug	G	inhibitor (-)	Membrane vesicles (Sf9)	taurocholate	no inhibition (data not shown)					Trdan Lusin et al.	2012	22683417
MRP1	human	raloxifene-6,4’-diglucuronide	Drug	G	inhibitor	ATPase assay in membrane vesicles	N-ethylmaleimide glutathione	IC50: 2 µM					Trdan Lusin et al.	2012	22683417
MRP1	human	raloxifene-6,4’-diglucuronide	Drug	G	substrate	ATPase assay in membrane vesicles					2.3-fold increase in released Pi compared to baseline		Trdan Lusin et al.	2012	22683417	No mock-transfected controls were used. Considered to be substrate according to table IIIB, but data is ambiguous. Fold was > 2
MRP2	human	raloxifene-6,4’-diglucuronide	Drug	G	inhibitor	Membrane vesicles (Sf21)	estradiol-17β-glucuronide	50% at 4 µM					Trdan Lusin et al.	2012	22683417
MRP2	human	raloxifene-6,4’-diglucuronide	Drug	G	inhibitor	ATPase assay in membrane vesicles	sulfasalazine	Data not shown					Trdan Lusin et al.	2012	22683417
MRP2	human	raloxifene-6,4’-diglucuronide	Drug	G	substrate (-)	ATPase assay in membrane vesicles					2.2-fold increase in released Pi compared to baseline		Trdan Lusin et al.	2012	22683417	No mock-transfected controls were used. Not considered as a substrate according to table IIIB, although fold was > 2
MRP3	human	raloxifene-6,4’-diglucuronide	Drug	G	inhibitor	ATPase assay in membrane vesicles	benzbromarone	IC50: 0.5 µM					Trdan Lusin et al.	2012	22683417
MRP3	human	raloxifene-6,4’-diglucuronide	Drug	G	substrate (-)	ATPase assay in membrane vesicles					2.8-fold increase in released Pi compared to baseline		Trdan Lusin et al.	2012	22683417	No mock-transfected controls were used. Not considered as a substrate according to table IIIB, although fold was > 2
P-gp	human	raloxifene-6,4’-diglucuronide	Drug	G	inhibitor	ATPase assay in membrane vesicles	verapamil	IC50: 0.75 µM					Trdan Lusin et al.	2012	22683417
P-gp	human	raloxifene-6,4’-diglucuronide	Drug	G	substrate	ATPase assay in membrane vesicles					4.4-fold increase in released Pi compared to baseline		Trdan Lusin et al.	2012	22683417	No mock-transfected controls were used. Considered to be substrate according to table IIIB, but data is ambiguous. Fold was > 2
BCRP	human	raloxifene-6-glucuronide	Drug	G	inhibitor	ATPase assay in membrane vesicles	sulfasalazine	IC50: 40 µM					Trdan Lusin et al.	2012	22683417
BCRP	human	raloxifene-6-glucuronide	Drug	G	substrate (-)	ATPase assay in membrane vesicles					5.1-fold increase in released Pi compared to baseline		Trdan Lusin et al.	2012	22683417	No mock-transfected controls were used. Not considered as a substrate according to table IIIB, although fold was > 2
BSEP	human	raloxifene-6-glucuronide	Drug	G	inhibitor (-)	Membrane vesicles (Sf9)	taurocholate	no inhibition (data not shown)					Trdan Lusin et al.	2012	22683417
MRP1	human	raloxifene-6-glucuronide	Drug	G	inhibitor	ATPase assay in membrane vesicles	N-ethylmaleimide glutathione	IC50: 1 µM					Trdan Lusin et al.	2012	22683417
MRP1	human	raloxifene-6-glucuronide	Drug	G	substrate (-)	ATPase assay in membrane vesicles					1.3-fold increase in released Pi compared to baseline		Trdan Lusin et al.	2012	22683417	No mock-transfected controls were used. Not considered as a substrate according to table IIIB, fold < 2
MRP2	human	raloxifene-6-glucuronide	Drug	G	inhibitor (-)	Membrane vesicles (Sf21)	estradiol-17β-glucuronide	5% at 10 µM					Trdan Lusin et al.	2012	22683417
MRP2	human	raloxifene-6-glucuronide	Drug	G	inhibitor (-)	ATPase assay in membrane vesicles	sulfasalazine	Data not shown					Trdan Lusin et al.	2012	22683417
Mrp2	rat	raloxifene-6-glucuronide	Drug	G	substrate	Membrane vesicles (Sf9)			1.9 µM (high affinity)				Kosaka et al.	2015	25539456
MRP2	human	raloxifene-6-glucuronide	Drug	G	substrate (-)	ATPase assay in membrane vesicles					2.3-fold increase in released Pi compared to baseline		Trdan Lusin et al.	2012	22683417	No mock-transfected controls were used. Not considered as a substrate according to table IIIB, although fold was > 2
MRP3	human	raloxifene-6-glucuronide	Drug	G	inhibitor	ATPase assay in membrane vesicles	benzbromarone	IC50: 10 µM					Trdan Lusin et al.	2012	22683417
MRP3	human	raloxifene-6-glucuronide	Drug	G	substrate	ATPase assay in membrane vesicles					1.7-fold increase in released Pi compared to baseline		Trdan Lusin et al.	2012	22683417	No mock-transfected controls were used. Considered to be substrate according to table IIIB, but data is ambiguous. Fold < 2
P-gp	human	raloxifene-6-glucuronide	Drug	G	inhibitor	ATPase assay in membrane vesicles	verapamil	IC50: 10 µM					Trdan Lusin et al.	2012	22683417
P-gp	human	raloxifene-6-glucuronide	Drug	G	substrate (-)	ATPase assay in membrane vesicles					2.3-fold increase in released Pi compared to baseline		Trdan Lusin et al.	2012	22683417	No mock-transfected controls were used. Not considered as a substrate according to table IIIB, although fold was > 2
BCRP	human	relebactam (sulfate)	Drug	S	inhibitor (-)	Membrane vesicles (Sf9)	methotrexate	No inhibition at 500 µM					Chan et al.	2020	30891606
BCRP	human	relebactam (sulfate)	Drug	S	substrate (-)	Membrane vesicles (Sf9)					1-fold at 10 µM		Chan et al.	2020	30891606
BSEP	human	relebactam (sulfate)	Drug	S	inhibitor	Membrane vesicles (Sf9)	taurocholate	12% at 500 µM					Chan et al.	2020	30891606
MATE1	human	relebactam (sulfate)	Drug	S	inhibitor (-)	CHO-K1 cells	metformin	No inhibition at 500 µM					Chan et al.	2020	30891606
MATE1	human	relebactam (sulfate)	Drug	S	substrate	CHO-K1 cells					~3-fold at 10 µM compared to parental cells		Chan et al.	2020	30891606
MATE2K	human	relebactam (sulfate)	Drug	S	inhibitor (-)	MDCK cells	metformin	No inhibition at 500 µM					Chan et al.	2020	30891606
MATE2K	human	relebactam (sulfate)	Drug	S	substrate	MDCK cells					~2-fold at 10 µM compared to parental cells		Chan et al.	2020	30891606
MRP2	human	relebactam (sulfate)	Drug	S	substrate (-)	Membrane vesicles (Sf9)					1-fold at 10 µM		Chan et al.	2020	30891606
MRP4	human	relebactam (sulfate)	Drug	S	substrate (-)	Membrane vesicles (Sf9)					1-fold at 10 µM		Chan et al.	2020	30891606
P-gp	human	relebactam (sulfate)	Drug	S	inhibitor	LLC-PK1 cells	digoxin	16% at 300 µM					Chan et al.	2020	30891606
P-gp	human	relebactam (sulfate)	Drug	S	substrate (-)	Membrane vesicles (Sf9)					1-fold at 10 µM		Chan et al.	2020	30891606
BCRP	human	resveratrol-3-glucuronide	Natural	G	inhibitor (-)	Membrane vesicles (Sf9)	methotrexate	no inhibition at 10 µM					van de Weterig et al.	2009	19114588
BCRP	human	resveratrol-3-glucuronide	Natural	G	substrate	Membrane vesicles (Sf9)			120 µM	340 pmol/min/mg			van de Weterig et al.	2009	19114588
MRP2	human	resveratrol-3-glucuronide	Natural	G	substrate	MDCK-UGT1A1-MRP2						1.9 µL/min/mg at 2.5 µM resveratrol concentration	Ge et al.	2016	26502886
MRP3	human	resveratrol-3-glucuronide	Natural	G	inhibitor	Membrane vesicles (HEK293)	estradiol-17β-glucuronide	Ki: ~8 µM					van de Weterig et al.	2009	19114588
MRP3	human	resveratrol-3-glucuronide	Natural	G	substrate	Membrane vesicles (HEK293)			14 µM	72 pmol/min/mg			van de Weterig et al.	2009	19114588
BCRP	human	resveratrol-3-sulfate	Natural	S	inhibitor	Membrane vesicles (Sf9)	methotrexate	31 - 52% at 10 µM					van de Weterig et al.	2009	19114588
BCRP	human	resveratrol-3-sulfate	Natural	S	substrate	Membrane vesicles (Sf9)			5 µM	1060 pmol/min/mg			van de Weterig et al.	2009	19114588
MRP2	human	resveratrol-3-sulfate	Natural	S	substrate	MDCK-UGT1A1-MRP2						0.5 µL/min/mg at 2.5 µM resveratrol concentration	Ge et al.	2016	26502886
MRP3	human	resveratrol-3-sulfate	Natural	S	stimulator	Membrane vesicles (HEK293)	estradiol-17β-glucuronide	27 - 39% stimulation at 10 µM					van de Weterig et al.	2009	19114588
MRP2	human	resveratrol-4′-glucuronide	Natural	G	substrate	MDCK-UGT1A1-MRP2						1.3 µL/min/mg at 2.5 µM resveratrol concentration	Ge et al.	2016	26502886
MRP2	human	resveratrol-4′-sulfate	Natural	S	substrate	MDCK-UGT1A1-MRP2						0.6 µL/min/mg at 2.5 µM resveratrol concentration	Ge et al.	2016	26502886
BCRP	human	resveratrol-di-sulfate	Natural	S	inhibitor	Membrane vesicles (Sf9)	methotrexate	31 - 48% at 10 µM					van de Weterig et al.	2009	19114588
BCRP	human	resveratrol-di-sulfate	Natural	S	substrate	Membrane vesicles (Sf9)			10 µM	1600 pmol/min/mg			van de Weterig et al.	2009	19114588
MRP3	human	resveratrol-di-sulfate	Natural	S	stimulator	Membrane vesicles (HEK293)	estradiol-17β-glucuronide	19 - 39% stimulation at 10 µM					van de Weterig et al.	2009	19114588
MRP2	human	S-8921 glucuronide	Drug	G	substrate	MDCK-OATP1B1/MRP2			1 µM			4.4 µl/min/mg at 1 µM	Sakamoto et al.	2008	18474677
BCRP	human	scutellarein-6-glucuronide	Natural	G	inhibitor	Membrane vesicles (Sf9)	methotrexate	IC50: ~30 µM					Gao et al.	2012	22822035
BCRP	human	scutellarein-6-glucuronide	Natural	G	substrate	Membrane vesicles (Sf9)					63-fold at 15 µM (5 min)		Gao et al.	2012	22822035
MRP1	human	scutellarein-6-glucuronide	Natural	G	inhibitor	Membrane vesicles (Sf9)	estradiol-17β-glucuronide	~50% at 250 µM					Gao et al.	2012	22822035
MRP1	human	scutellarein-6-glucuronide	Natural	G	substrate (-)	Membrane vesicles (Sf9)					<1-fold at 150 µM (5 min)		Gao et al.	2012	22822035
MRP2	human	scutellarein-6-glucuronide	Natural	G	inhibitor	Membrane vesicles (Sf9)	estradiol-17β-glucuronide	IC50: ~75 µM					Gao et al.	2012	22822035
MRP2	human	scutellarein-6-glucuronide	Natural	G	substrate	Membrane vesicles (Sf9)					4.3-fold at 40 µM (5 min)		Gao et al.	2012	22822035
MRP3	human	scutellarein-6-glucuronide	Natural	G	inhibitor	Membrane vesicles (Sf9)	estradiol-17β-glucuronide	IC50: ~30-40 µM					Gao et al.	2012	22822035
MRP3	human	scutellarein-6-glucuronide	Natural	G	substrate	Membrane vesicles (Sf9)					2.9-fold at 25 µM (5 min)		Gao et al.	2012	22822035
P-gp	human	scutellarein-6-glucuronide	Natural	G	inhibitor	Membrane vesicles (Sf9)	N-methyl-quinidine	~40% at 250 µM					Gao et al.	2012	22822035
BCRP	human	scutellarein-7-glucuronide	Natural	G	inhibitor	Membrane vesicles (Sf9)	methotrexate	IC50: ~10 µM					Gao et al.	2012	22822035
BCRP	human	scutellarein-7-glucuronide	Natural	G	substrate	Membrane vesicles (Sf9)					65-fold at 5 µM (5 min)		Gao et al.	2012	22822035
BCRP	human	scutellarein-7-glucuronide	Natural	G	substrate	ATPase assay in membrane vesicles (Sf9)			0.4 µM	133.7 nmol/min/mg			Xiao et al.	2016	27586020	No mock-transfected controls were used.
BCRP	human	scutellarein-7-glucuronide	Natural	G	substrate (-)	MDCK cells						Efflux ratio (BA / AB) of ~2.5, which is similar to that in MDCK-WT (~2.3)	Xiao et al.	2016	27586020
MRP1	human	scutellarein-7-glucuronide	Natural	G	inhibitor	Membrane vesicles (Sf9)	estradiol-17β-glucuronide	~40% at 250 µM					Gao et al.	2012	22822035
MRP1	human	scutellarein-7-glucuronide	Natural	G	substrate (-)	Membrane vesicles (Sf9)					~1-fold at 200 µM (5 min)		Gao et al.	2012	22822035
MRP1	human	scutellarein-7-glucuronide	Natural	G	substrate (-)	ATPase assay in membrane vesicles (Sf9)						No ATPase activation was observed at 2 mM	Xiao et al.	2016	27586020	No mock-transfected controls were used.
MRP2	human	scutellarein-7-glucuronide	Natural	G	inhibitor	Membrane vesicles (Sf9)	estradiol-17β-glucuronide	IC50: ~75 µM					Gao et al.	2012	22822035
MRP2	human	scutellarein-7-glucuronide	Natural	G	substrate	Membrane vesicles (Sf9)					3.8-fold at 40 µM (5 min)		Gao et al.	2012	22822035
MRP2	human	scutellarein-7-glucuronide	Natural	G	substrate	ATPase assay in membrane vesicles (Sf9)			14 µM	14.3 nmol/min/mg			Xiao et al.	2016	27586020	No mock-transfected controls were used.
MRP2	human	scutellarein-7-glucuronide	Natural	G	substrate (-)	MDCK cells						Efflux ratio (BA / AB) of ~2.0, which is similar to that in MDCK-WT (~2.3)	Xiao et al.	2016	27586020
MRP3	human	scutellarein-7-glucuronide	Natural	G	inhibitor (-)	Membrane vesicles (Sf9)	estradiol-17β-glucuronide						Gao et al.	2012	22822035
MRP3	human	scutellarein-7-glucuronide	Natural	G	substrate	Membrane vesicles (Sf9)					1.9-fold at 125 µM (5 min)		Gao et al.	2012	22822035
MRP3	human	scutellarein-7-glucuronide	Natural	G	substrate	ATPase assay in membrane vesicles (Sf9)			91.5 µM	28.1 nmol/min/mg			Xiao et al.	2016	27586020	No mock-transfected controls were used.
MRP3	human	scutellarein-7-glucuronide	Natural	G	substrate	MDCK cells						Efflux ratio (BA / AB) of ~1.0, which is different from that in MDCK-WT (~2.3)	Xiao et al.	2016	27586020
P-gp	human	scutellarein-7-glucuronide	Natural	G	inhibitor	Membrane vesicles (Sf9)	N-methyl-quinidine	~25% at 250 µM					Gao et al.	2012	22822035
P-gp	human	scutellarein-7-glucuronide	Natural	G	inhibitor (-)	MDCK cells	digoxin	7.9% at 100 µM					Bai et al.	2019	30790579
P-gp	human	scutellarein-7-glucuronide	Natural	G	substrate (-)	ATPase assay in membrane vesicles (Sf9)						No ATPase activation was observed at 2 mM	Xiao et al.	2016	27586020	No mock-transfected controls were used.
MRP2	human	secoisolariciresinol glucuronide	Natural	G	substrate	Membrane vesicles (Sf9)					N.A. (no uptake was observed in the absence of ATP)		Krumpochova et al.	2012	22034653	Vesicles incubated in mouse urine
MRP3	human	secoisolariciresinol glucuronide	Natural	G	substrate	Membrane vesicles (HEK293)			6.2 µM	~50 pmol/min/mg			van de Wetering et al.	2009	19577570
Mrp3	mouse	secoisolariciresinol glucuronide	Natural	G	substrate	Membrane vesicles (HEK293)			4.7 µM	~100 pmol/min/mg			van de Wetering et al.	2009	19577570
BCRP	human	S-naproxen-glucuronide	Drug	G	stimulator	Membrane vesicles (HEK293)	methotrexate	20% stimulation at 100 µM					Nozaki et al.	2007	17578901
MRP2	human	S-naproxen-glucuronide	Drug	G	stimulator	Membrane vesicles (HEK293)	methotrexate	45% stimulation at 100 µM					Nozaki et al.	2007	17578901
MRP4	human	S-naproxen-glucuronide	Drug	G	inhibitor	Membrane vesicles (HEK293)	methotrexate	50% at 100 µM					Nozaki et al.	2007	17578901
MRP2	human	sorafenib glucuronide	Drug	G	substrate	Membrane vesicles (Sf9)			22 µM	155 pmol/min/mg			Vasilyeva et al.	2015	25952649
Mrp2	mouse	sorafenib glucuronide	Drug	G	substrate	Membrane vesicles (Sf9)						5 pmol/min/mg at 10 µM	Vasilyeva et al.	2015	25952649
Mrp2	rat	sorafenib glucuronide	Drug	G	substrate	Membrane vesicles (Sf9)						5 pmol/min/mg at 10 µM	Vasilyeva et al.	2015	25952649
MRP3	human	sorafenib glucuronide	Drug	G	substrate	Membrane vesicles (Sf9)			186 µM	196 pmol/min/mg			Vasilyeva et al.	2015	25952649
MRP4	human	sorafenib glucuronide	Drug	G	substrate	Membrane vesicles (Sf9)			146 µM	221 pmol/min/mg			Vasilyeva et al.	2015	25952649
BCRP	human	steviol glucuronide	Natural	G	substrate (-)	MDCK cells						Efflux ratio (BA / AB) of 1.00 at 10 µM	Wang et al.	2015	26525112
MATE1	human	steviol glucuronide	Natural	G	substrate (-)	MDCK cells						Efflux ratio (BA / AB) of 0.65 at 10 µM	Wang et al.	2015	26525112
MRP2	human	steviol glucuronide	Natural	G	substrate (-)	MDCK cells						Efflux ratio (BA / AB) of 0.80 at 10 µM	Wang et al.	2015	26525112
P-gp	human	steviol glucuronide	Natural	G	substrate (-)	MDCK cells						Efflux ratio (BA / AB) of 0.91 at 10 µM	Wang et al.	2015	26525112
MRP2	human	sulfate-enterodiol-glucuronide	Natural	GS	substrate	Membrane vesicles (Sf9)			0.75 µM	37 pmol/min/mg			Krumpochova et al.	2012	22034653
MRP2	human	sulfate-enterodiol-glucuronide	Natural	GS	substrate	Membrane vesicles (Sf9)			0.6 µM	75 pmol/min/mg			Krumpochova et al.	2012	22034653
BCRP	human	tanshinol-3-sulfate	Natural	S	substrate (-)	Membrane vesicles (insect cells)					<2.0-fold (data not shown)		Tian et al.	2015	25891082
Bcrp	rat	tanshinol-3-sulfate	Natural	S	substrate (-)	Membrane vesicles (insect cells)					<2.0-fold (data not shown)		Tian et al.	2015	25891082
MRP1	human	tanshinol-3-sulfate	Natural	S	substrate (-)	Membrane vesicles (insect cells)					<2.0-fold (data not shown)		Tian et al.	2015	25891082
MRP2	human	tanshinol-3-sulfate	Natural	S	substrate (-)	Membrane vesicles (insect cells)					<2.0-fold (data not shown)		Tian et al.	2015	25891082
Mrp2	rat	tanshinol-3-sulfate	Natural	S	substrate (-)	Membrane vesicles (insect cells)					<2.0-fold (data not shown)		Tian et al.	2015	25891082
MRP3	human	tanshinol-3-sulfate	Natural	S	substrate (-)	Membrane vesicles (insect cells)					<2.0-fold (data not shown)		Tian et al.	2015	25891082
MRP4	human	tanshinol-3-sulfate	Natural	S	substrate (-)	Membrane vesicles (insect cells)					<2.0-fold (data not shown)		Tian et al.	2015	25891082
Mrp4	rat	tanshinol-3-sulfate	Natural	S	substrate (-)	Membrane vesicles (insect cells)					<2.0-fold (data not shown)		Tian et al.	2015	25891082
MRP2	human	taurine conjugated 3β,7α-dihydroxy-5-cholenoic acid-3-sulfate	Endogenous	S	substrate (-)	Membrane vesicles (Sf9)							Murai et al.	2013	23470629
MRP3	human	taurine conjugated 3β,7α-dihydroxy-5-cholenoic acid-3-sulfate	Endogenous	S	substrate	Membrane vesicles (Sf9)			16 µM	706 pmol/min/mg			Murai et al.	2013	23470629
MRP3	human	taurine-3β-hydroxy-5-cholenoic 3-sulfate	Endogenous	S	substrate	Membrane vesicles (Sf9)					3.0-fold at 10 µM (1 min) compared to control vesicles		Yamaguchi et al.	2010	20215680
MRP2	human	taurine-conjugated 3β,7α,12α-trihydroxy-5-cholenoic acid-3-sulfate	Endogenous	S	substrate (-)	Membrane vesicles (Sf9)							Murai et al.	2013	23470629
MRP3	human	taurine-conjugated 3β,7α,12α-trihydroxy-5-cholenoic acid-3-sulfate	Endogenous	S	substrate	Membrane vesicles (Sf9)			19 µM	215 pmol/min/mg			Murai et al.	2013	23470629
BCRP	human	taurolithocholic acid-3-sulfate	Endogenous	S	substrate	CHO-rOatp1a1-BCRP cells						The net uptake of TLCS decreased 49% when CHO-K1-rOatp1a1 cells was transiently transfected with human BCRP	Balzquez et al.	2012	22096226
BCRP	human	taurolithocholic acid-3-sulfate	Endogenous	S	substrate	Oocytes						The amount of microinjected TLCS in BCRP-expressing oocytes was decreased 20% in 60 min, whereas the amount of TLCS in wild-type oocytes remained same	Blazquez et al.	2012	22096226
BCRP	human	taurolithocholic acid-3-sulfate	Endogenous	S	substrate	Oocytes						The net uptake of TLCS in rOatp1a1-BCRP oocytes was 52% lower than that in rOatp1a1 oocytes	Blazquez et al.	2012	22096226
Bsep	rat	taurolithocholic acid-3-sulfate	Endogenous	S	substrate	Oocytes						The amount of microinjected TLCS in Bsep-expressing oocytes was decreased 20% in 60 min, whereas the amount of TLCS in wild-type oocytes remained same	Blazquez et al.	2012	22096226
MRP2	human	taurolithocholic acid-3-sulfate	Endogenous	S	substrate	Membrane vesicles (Sf9)							Murai et al.	2013	23470629
MRP3	human	taurolithocholic acid-3-sulfate	Endogenous	S	substrate	Membrane vesicles (Sf9)							Murai et al.	2013	23470629
BCRP	human	telmisartan acyl glucuronide	Drug	G	substrate	MDCK-OATP1B3-BCRP						BL-AP transport: ~0.6 µl/mg/min at 5 µM	Ishiguro et al.	2008	18180273	BCRP was partially distributed on the basolateral membrane
MRP2	human	telmisartan acyl glucuronide	Drug	G	substrate	MDCK-OATP1B3-MRP2						BL-AP transport: ~0.6 µl/mg/min at 5 µM	Ishiguro et al.	2008	18180273
P-gp	human	telmisartan acyl glucuronide	Drug	G	substrate	MDCK-OATP1B3-MDR1						BL-AP transport: ~0.3 µl/mg/min at 5 µM	Ishiguro et al.	2008	18180273	Slighty higher BL-AP transport than in control cells (MDCK-OATP1B3, ~0.2 µl/mg/min)
BCRP	human	testosterone glucuronide	Endogenous	G	substrate (-)	Membrane vesicles (Sf9)					<2-fold at 1 µM, similar to control vesicles		Järvinen et al.	2020	31704245
BCRP	human	testosterone glucuronide	Endogenous	G	substrate (-)	Membrane vesicles							Li et al.	2019	30959153
MRP2	human	testosterone glucuronide	Endogenous	G	inhibitor	Membrane vesicles (MDCKII)	5(6)-carboxy-2.'7'-dichlorofluorescein (CDCF)	38.4% at 100 µM					Lechner et al.	2010	20307659
MRP2	human	testosterone glucuronide	Endogenous	G	inhibitor	Membrane vesicles (Sf9)	5(6)-carboxy-2.'7'-dichlorofluorescein (CDCF)	28.2% at 100 µM					Lechner et al.	2010	20307659
MRP2	human	testosterone glucuronide	Endogenous	G	substrate	Membrane vesicles (Sf9)			479 µM	1490 pmol/min/mg			Järvinen et al.	2020	31704245
MRP2	human	testosterone glucuronide	Endogenous	G	substrate	Membrane vesicles			109.6 µM	4767 pmol/min/mg	~150-fold at 10 µM compared to control vesicles		Li et al.	2019	30959153
MRP3	human	testosterone glucuronide	Endogenous	G	substrate	Membrane vesicles (Sf9)			13.7 µM	136 pmol/min/mg			Järvinen et al.	2020	31704245
MRP3	human	testosterone glucuronide	Endogenous	G	substrate	Membrane vesicles			6 µM	1520 pmol/min/mg	~220-fold at 10 µM compared to control vesicles		Li et al.	2019	30959153
MRP4	human	testosterone glucuronide	Endogenous	G	substrate (-)	Membrane vesicles (Sf9)					<2-fold at 1 µM, similar to control vesicles		Järvinen et al.	2020	31704245
MRP4	human	testosterone glucuronide	Endogenous	G	substrate (-)	Membrane vesicles							Li et al.	2019	30959153
P-gp	human	testosterone glucuronide	Endogenous	G	substrate (-)	Membrane vesicles (Sf9)					<2-fold at 1 µM, similar to control vesicles		Järvinen et al.	2020	31704245
P-gp	human	testosterone glucuronide	Endogenous	G	substrate (-)	Membrane vesicles							Li et al.	2019	30959153
BCRP	human	thienorpine glucuronide	Drug	G	substrate (-)	ATPase assay in membrane						No ATPase activation was observed at 1 mM	Kong et al.	2016	27555820	No mock-transfected controls were used.
MRP2	human	thienorpine glucuronide	Drug	G	substrate	ATPase assay in membrane						ATPase activity increased 2.9 nmol PI/min/mg at 30 mM	Kong et al.	2016	27555820	No mock-transfected controls were used.
P-gp	human	thienorpine glucuronide	Drug	G	substrate (-)	ATPase assay in membrane						No ATPase activation was observed at 1 mM	Kong et al.	2016	27555820	No mock-transfected controls were used.
BCRP	human	trans‐3′‐hydroxycotinine-O-glucuronide	Natural	G	inhibitor (-)	Membrane vesicles (Sf9)	1‐hydroxypyrene β‐glucuronide	No inhibition at 100 µM					Järvinen et al.	2019	31237077
BCRP	human	trans‐3′‐hydroxycotinine-O-glucuronide	Natural	G	substrate (-)	Membrane vesicles (Sf9)					~1.0-fold at 5 and 50 µM		Järvinen et al.	2019	31237077
MRP1	human	trans‐3′‐hydroxycotinine-O-glucuronide	Natural	G	substrate (-)	Membrane vesicles (HEK293)					~1.0-fold at 5 and 50 µM		Järvinen et al.	2019	31237077
MRP2	human	trans‐3′‐hydroxycotinine-O-glucuronide	Natural	G	substrate (-)	Membrane vesicles (Sf9)					~1.0-fold at 5 and 50 µM		Järvinen et al.	2019	31237077
MRP3	human	trans‐3′‐hydroxycotinine-O-glucuronide	Natural	G	substrate	Membrane vesicles (Sf9)			895 µM	582 pmol/min/mg	6-fold at 50 µM		Järvinen et al.	2019	31237077
MRP4	human	trans‐3′‐hydroxycotinine-O-glucuronide	Natural	G	inhibitor (-)	Membrane vesicles (Sf9)	4‐methylumbelliferone β‐glucuronide	No inhibition at 100 µM					Järvinen et al.	2019	31237077
MRP4	human	trans‐3′‐hydroxycotinine-O-glucuronide	Natural	G	substrate (-)	Membrane vesicles (Sf9)					~1.0-fold at 5 and 50 µM		Järvinen et al.	2019	31237077
MRP5	human	trans‐3′‐hydroxycotinine-O-glucuronide	Natural	G	substrate (-)	Membrane vesicles (HEK293)					1.6-fold at 5 µM		Järvinen et al.	2019	31237077
MRP6	human	trans‐3′‐hydroxycotinine-O-glucuronide	Natural	G	substrate (-)	Membrane vesicles (Sf9)					~1.0-fold at 5 and 50 µM		Järvinen et al.	2019	31237077
P-gp	human	trans‐3′‐hydroxycotinine-O-glucuronide	Natural	G	inhibitor (-)	Membrane vesicles (Sf9)	N-methyl-quinidine	No inhibition at 100 µM					Järvinen et al.	2019	31237077
P-gp	human	trans‐3′‐hydroxycotinine-O-glucuronide	Natural	G	substrate (-)	Membrane vesicles (Sf9)					~1.0-fold at 5 and 50 µM		Järvinen et al.	2019	31237077
MRP2	human	troglitazone glucuronide	Drug	G	substrate	Membrane vesicles (LLC)					12-fold at 10 µM (2 min)		Hirouchi et al.	2009	19628752
MRP3	human	troglitazone glucuronide	Drug	G	substrate	MDCK-OATP1B1/MRP2/MRP3						57% decreased basal-to-apical efflux in triple-transfectant compared to that in OATP1B1/MRP2 double-transfectant	Hirouchi et al.	2009	19628752
MRP3	human	troglitazone glucuronide	Drug	G	substrate	Membrane vesicles (HEK293)					3.1-fold at 10 µM (2 min) **		Hirouchi et al.	2009	19628752	**Appr. 2.8-fold in control vesicles
MRP4	human	troglitazone glucuronide	Drug	G	substrate (-)	MDCK-OATP1B1/MRP2/MRP4						BL-AP transport in triple-transfectant did not decrease compared to that in OATP1B1/MRP2 double-transfectant	Hirouchi et al.	2009	19628752
MRP4	human	troglitazone glucuronide	Drug	G	substrate (-)	Membrane vesicles (HEK293)					~6.5-fold at 10µM (2 min)		Hirouchi et al.	2009	19628752	Similar transport to control vesicles
BCRP	human	troglitazone sulfate	Drug	S	substrate	MDCK-OATP1B1-hBCRP						Efflux ratio (BA / AB) of 9.3 at 3 µM	Enokizono et al.	2007	17093005
Bcrp	mouse	troglitazone sulfate	Drug	S	substrate	MDCK-OATP1B1-mBcrp						Efflux ratio (BA / AB) of 3.6 at 3 µM	Enokizono et al.	2007	17093005
MRP4	human	troglitazone sulfate	Drug	S	inhibitor	Membrane vesicles (HEK293T)	dehydroepiandrosterone sulfate (DHEAS)	Ki: 8.0 or 8.5 µM in two independent studies					Yang et al.	2015	25711339
Bcrp1	mouse	urolithin A glucuronide	Natural	G	substrate (-)	MDCK cells						No BL>AP transport was observed at 10 µM	Gonzales-Sarrias et al.	2013	23586460
BCRP	human	urolithin A sulfate	Natural	S	substrate	MDCK cells					2.5-fold higher BL>AP transport at 20 µM compared to parental cells		Gonzales-Sarrias et al.	2013	23586460
Bcrp1	mouse	urolithin A sulfate	Natural	S	substrate	MDCK cells					1.6-fold higher BL>AP transport at 20 µM compared to parental cells		Gonzales-Sarrias et al.	2013	23586460
Bcrp1	mouse	urolithin B glucuronide	Natural	G	substrate (-)	MDCK cells						No BL>AP transport was observed at 10 µM	Gonzales-Sarrias et al.	2013	23586460
MATE1	human	vericiguat glucuronide (M1)	Drug	G	inhibitor (-)	HEK293 cells	metformin	no inhibition (data not shown)					Boettcher et al.	2020	32458378
MATE2K	human	vericiguat glucuronide (M1)	Drug	G	inhibitor (-)	HEK293 cells	metformin	no inhibition (data not shown)					Boettcher et al.	2020	32458378
P-gp	human	vericiguat glucuronide (M1)	Drug	G	inhibitor (-)	LLC-PK1-MDR1 cells	digoxin, dipyridamole	no inhibition (data not shown)					Boettcher et al.	2020	32458378
BCRP	human	wogonin-7-glucuronide	Natural	G	substrate (-)	MDCK cells						Efflux ratio (BA / AB) of 1.0 at 5 µM (60 min)	Wang et al.	2018	http://doi.org/10.1039/C7RA08270C
BCRP	human	wogonin-7-glucuronide	Natural	G	substrate (-)	MDCK cells							Wang et al.	2018	http://doi.org/10.1039/C7RA08270C
MRP1	human	wogonin-7-glucuronide	Natural	G	substrate	Membrane vesicles (Sf9)					~4-fold at 5 µM		Wang et al.	2018	http://doi.org/10.1039/C7RA08270C
MRP2	human	wogonin-7-glucuronide	Natural	G	substrate	MDCK cells						Papp and cumulative amount at apical side were increased 65% and 33%, respectively, compared to MDCK/WT	Li et al.	2012	22167378
MRP2	human	wogonin-7-glucuronide	Natural	G	substrate	Membrane vesicles (Sf9)					~16-fold at 5 µM		Wang et al.	2018	http://doi.org/10.1039/C7RA08270C
MRP3	human	wogonin-7-glucuronide	Natural	G	substrate	Membrane vesicles (Sf9)					~8-fold at 5 µM		Wang et al.	2018	http://doi.org/10.1039/C7RA08270C
MRP3	human	wogonin-7-glucuronide	Natural	G	substrate (-)	MDCK cells							Li et al.	2012	22167378
MRP4	human	wogonin-7-glucuronide	Natural	G	substrate	Membrane vesicles (Sf9)					~30-fold at 5 µM		Wang et al.	2018	http://doi.org/10.1039/C7RA08270C
P-gp	human	wogonin-7-glucuronide	Natural	G	inhibitor (-)	MDCK cells	digoxin	2.1% at 100 µM					Bai et al.	2019	30790579
P-gp	human	wogonin-7-glucuronide	Natural	G	substrate (-)	MDCK cells							Li et al.	2012	22167378
P-gp	human	wogonin-7-glucuronide	Natural	G	substrate (-)	MDCK cells						Efflux ratio (BA / AB) of 0.9 at 5 µM (60 min)	Wang et al.	2018	http://doi.org/10.1039/C7RA08270C
P-gp	human	wogonin-7-glucuronide	Natural	G	substrate (-)	MDCK cells							Wang et al.	2018	http://doi.org/10.1039/C7RA08270C
